# Supplementary material for: Artificial intelligence-assisted air quality monitoring for smart city management
Source: PeerJ Comput Sci. 2023 May 24;9:e1306. doi: 10.7717/peerj-cs.1306 (PMC10280551; doi:10.7717/peerj-cs.1306)
Supplement: Supplemental Information 2 [file peerj-cs-09-1306-s002.csv]

[O3]	[SO]	[PM10]	[PM2.5]	[NO2]	[CO]	[WS]	[WD]	[Temp]	[Humidity]
-0.436241611	-0.695652174	-0.756712192	-0.756712192	-0.909090909	-0.730022095	-0.728395062	-0.105555556	0.768817204	0.059177533
-0.959731544	-0.585202957	-0.357796696	-0.357796696	-0.696969697	-0.663612146	-0.982042649	-0.422222222	0.317204301	0.859578736
-0.906040268	-0.576843652	0.33360972	0.33360972	-0.545454545	-0.267344233	-0.977553311	-0.483333333	0.301075269	0.86559679
-0.973154362	-0.564154783	-0.158562726	-0.158562726	-0.363636364	-0.39064958	-0.957351291	-0.338888889	0.376344086	0.965897693
-0.986577181	-0.67826087	-0.934270221	-0.934270221	-0.696969697	-0.797613787	-0.968574635	0.5	0.261116126	0.939819458
-0.744966443	-0.599952	0.166599926	0.166599926	-0.212121212	-0.324350735	-0.903479237	-0.811111111	0.532258065	0.576730191
-0.704697987	-0.556521739	-0.915538742	-0.915538742	-0.575757576	-0.800265135	-0.910213244	-0.566666667	0.553763441	0.606820461
-0.315436242	-0.664472696	-0.843858798	-0.843858798	-0.939393939	-0.819647749	-0.804713805	0.594444444	0.650537634	0.199598796
-0.409395973	-0.72173913	-0.867419192	-0.867419192	-0.909090909	-0.727370747	-0.79349046	0.177777778	0.704301075	0.147442327
-0.275167785	-0.495652174	-0.912853394	-0.912853394	-0.878787879	-0.892638091	-0.863075196	0.55	0.45162881	0.196290401
-0.919463087	-0.612010609	-0.859254792	-0.859254792	-0.575757576	-0.751540938	-0.955106622	-0.061111111	0.306451613	0.841524574
-0.288590604	-0.426086957	-0.841244117	-0.841244117	-0.454545455	-0.811330093	-0.797979798	-0.027777778	0.216214011	0.119358074
-0.89261745	-0.652173913	-0.581858355	-0.581858355	-0.181818182	-0.75784357	-0.952861953	0.722222222	0.073566352	-0.128774376
0.127516779	-0.913043478	-0.868964445	-0.868964445	-0.696969697	-0.734441008	-0.912457912	0.194444444	0.557238063	0.249985449
-0.208053691	-0.904347826	-0.772480366	-0.772480366	-0.909090909	-0.883800265	-0.907968575	0.383333333	0.817204301	0.259779338
-0.261744966	-0.860869565	-0.612904746	-0.612904746	-0.878787879	-0.767140963	-0.894500561	0.683333333	0.811827957	0.34002006
-0.973154362	-0.782608696	-0.882014294	-0.882014294	-0.666666667	-0.735890411	-0.909936561	-0.466666667	0.284946237	0.951855567
-0.89261745	-0.808695652	-0.764184055	-0.764184055	-0.393939394	-0.697746354	-0.932659933	-0.7	0.451612903	0.717151454
-0.583892617	-0.313043478	-0.898390205	-0.898390205	-0.757575758	-0.914273089	-0.890758056	0.088888889	0.623655914	0.24774323
-0.261744966	-0.834782609	-0.859179414	-0.859179414	-0.818181818	-0.848873177	-0.860830527	0.272222222	0.565770566	0.224924472
-0.798657718	-0.388278609	-0.779419871	-0.779419871	-0.424242424	-0.76211224	-0.973063973	-0.033333333	0.548387097	0.305917753
-0.744966443	-0.72173913	-0.898220604	-0.898220604	-0.727272727	-0.794962439	-0.858585859	0.838888889	0.370967742	0.693079238
-0.973154362	-0.269565217	-0.758511846	-0.758511846	-0.727272727	-0.593460009	-0.977553311	-0.027777778	0.225806452	1
-0.946308725	-0.982608696	-0.914252602	-0.914252602	-0.757575758	-0.807794962	-0.943883277	-0.538888889	0.268817204	0.931795386
-0.973154362	-0.669565217	-0.917625776	-0.917625776	-0.151515152	-0.845338047	-0.932659933	0.916666667	0.27816382	0.843530592
-0.959731544	-0.104347826	-0.801025143	-0.801025143	-0.606060606	-0.555916924	-0.87654321	-0.127777778	0.327956989	0.777331996
-0.986577181	-0.765217391	-0.847001126	-0.847001126	-0.575757576	-0.604524967	-0.918178802	0.8	0.322580645	1
-0.986577181	-0.660869565	-0.734970296	-0.734970296	-0.333333333	-0.803376049	-0.829986106	-0.322222222	0.333333333	0.993981946
-0.342281879	-0.713043478	-0.735559188	-0.735559188	-0.909090909	-0.780397702	-0.829405163	0.505555556	0.73655914	0.532597793
-0.744966443	-0.652173913	-0.548691953	-0.548691953	-0.848484848	-0.646062749	-0.837767456	-0.088888889	0.327956989	0.981945838
-0.986577181	-0.808695652	-0.848659446	-0.848659446	0.121212121	-0.788493151	-0.913402379	-0.488888889	0.295698925	1
-0.731543624	-0.87826087	-0.892661462	-0.892661462	-0.818181818	-0.871745471	-0.941638608	-0.261111111	0.430107527	0.735205617
-0.986577181	-0.565217391	-0.856348021	-0.856348021	-0.545454545	-0.806451613	-0.912457912	-0.4	0.35483871	0.953861585
-0.986577181	-0.87826087	-0.812440227	-0.812440227	-0.757575758	-0.956588599	-0.966329966	-0.533333333	0.268817204	0.979939819
-0.986577181	-0.843478261	-0.812232937	-0.812232937	-0.515151515	-0.788351745	-0.95959596	-0.466666667	0.306451613	0.997993982
-0.932885906	-0.713043478	-0.740845084	-0.740845084	-0.666666667	-0.814688467	-0.932659933	-0.494444444	0.241935484	0.995987964
-0.798657718	-0.656834	-0.849893764	-0.849893764	-0.606060606	-0.7817057	-0.923681257	-0.95	0.47311828	0.580742227
-0.261744966	-0.634782609	-0.845097827	-0.845097827	-0.878787879	-0.818400354	-0.703703704	0.861111111	0.285850064	0.492477432
-0.906040268	-0.443478261	-0.73486194	-0.73486194	-0.242424242	-0.715881573	-0.964085297	0.772222222	0.311569418	0.8555667
-0.946308725	-0.713043478	-0.82671026	-0.82671026	-0.303030303	-0.803376049	-0.964085297	-0.066666667	0.370135966	1
-0.503355705	-0.756521739	-0.844362889	-0.844362889	-0.878787879	-0.852054795	-0.836139169	0.244444444	0.602150538	0.462387161
-0.959731544	-0.620898696	-0.853945341	-0.853945341	-0.5	-0.574794521	-0.966329966	-0.688888889	0.322580645	1
-0.939597315	-0.709779739	-0.8851896	-0.8851896	-0.515151515	-0.609827662	-0.977553311	-0.5	0.370967742	0.747241725
-0.879194631	-0.92173913	-0.915378563	-0.915378563	-0.060606061	-0.851029607	-0.921436588	-0.627777778	0.333333333	0.995987964
-0.973154362	-0.747826087	-0.830540414	-0.830540414	-0.424242424	-0.759116217	-0.95959596	-0.494444444	0.359165003	1
-0.624161074	-0.739130435	-0.853563739	-0.853563739	-0.878787879	-0.836959788	-0.71043771	0.022222222	0.24971815	0.797392177
-0.785234899	-0.834782609	-0.845295694	-0.845295694	-0.484848485	-0.844454264	-0.982042649	0.3	0.544918947	0.28616816
-0.986577181	-0.904347826	-0.902168536	-0.902168536	-0.636363636	-0.830844012	-0.977553311	0.388888889	0.301075269	1
-0.959731544	-0.713187565	-0.881269934	-0.881269934	-0.606060606	-0.792346443	-0.968574635	-0.633333333	0.349462366	0.841524574
-0.865771812	-0.803795304	-0.854317521	-0.854317521	-0.090909091	-0.70150243	-0.964085297	-0.572222222	0.387096774	0.803410231
-0.932885906	-0.564075391	-0.600146987	-0.600146987	-0.272727273	-0.451630579	-0.973063973	-0.561111111	0.35483871	0.807422267
-0.946308725	-0.522190609	-0.798302106	-0.798302106	-0.636363636	-0.651365444	-0.975308642	-0.455555556	0.446236559	0.921765296
-0.651006711	-0.747826087	-0.862703344	-0.862703344	-0.606060606	-0.909606717	-0.884449618	-0.061111111	0.349462366	0.925777332
-0.395973154	-0.8	-0.71368067	-0.71368067	-0.848484848	-0.777817057	-0.845117845	-0.166666667	-0.025434243	-0.291519353
-0.865771812	-0.826086957	-0.892722707	-0.892722707	-0.787878788	-0.88284578	-0.89674523	-0.666666667	0.38172043	0.630892678
-0.637583893	-0.713043478	-0.846902192	-0.846902192	-0.757575758	-0.686716748	-0.849607183	0.144444444	0.23655914	0.98996991
-0.691275168	-0.452173913	-0.733980958	-0.733980958	-0.939393939	-0.772761821	-0.723905724	0.488888889	0.439190049	0.183571435
-0.932885906	-0.8	-0.816586028	-0.816586028	-0.757575758	-0.968183827	-0.842873176	-0.755555556	0.306451613	0.901705115
0.154362416	-0.573913043	-0.802617508	-0.802617508	-0.787878788	-0.821051701	-0.803779106	0.216666667	0.801075269	0.630892678
-0.798657718	-0.660869565	-0.876709554	-0.876709554	-0.878787879	-0.852867875	-0.912457912	0.333333333	0.446236559	0.765295888
-0.973154362	-0.833005043	-0.924909193	-0.924909193	-0.727272727	-0.80341582	-0.970819304	-0.438888889	0.35483871	0.717151454
-0.66442953	-0.869565217	-0.855255037	-0.855255037	-0.636363636	-0.852408308	-0.875426255	0.216666667	0.61827957	0.522567703
-0.986577181	-0.539130435	-0.88763468	-0.88763468	-0.575757576	-0.749889527	-0.825728386	0.744444444	0.290322581	0.921765296
-0.395973154	-0.782608696	-0.832679271	-0.832679271	-0.757575758	-0.917702165	-0.775533109	0.927777778	0.35483871	0.913741224
-0.718120805	-0.104347826	-0.932531812	-0.932531812	-0.545454545	-0.823703049	-0.87654321	-0.322222222	0.38172043	0.745235707
-0.946308725	-0.608695652	-0.694393276	-0.694393276	-0.454545455	-0.764666372	-0.97979798	-0.322222222	0.455403401	0.549085977
-1	-0.811241913	-0.852329422	-0.852329422	-1	-0.801527681	-1	-1	-1	-1
-0.785234899	-0.608695652	-0.824698605	-0.824698605	-0.757575758	-0.809562528	-0.894500561	-0.355555556	0.218349079	0.967903711
-0.543624161	-0.686956522	-0.740849795	-0.740849795	-0.515151515	-0.841802916	-0.854096521	-0.194444444	0.490846104	0.444986537
-0.516778523	-0.626086957	-0.492111202	-0.492111202	-0.878787879	-0.631851525	-0.797979798	0.027777778	0.73655914	-0.02106319
-0.651006711	-0.686956522	-0.815450644	-0.815450644	-0.757575758	-0.907202828	-0.87654321	0.561111111	0.655913978	0.48445336
-0.530201342	-0.869565217	-0.915623542	-0.915623542	-0.727272727	-0.912152011	-0.961840629	0.738888889	0.376344086	0.807422267
-0.959731544	-0.434782609	-0.859956752	-0.859956752	-0.818181818	-0.566522316	-0.95959596	-0.983333333	0.202687389	0.060165441
-0.973154362	-0.195194087	-0.839736553	-0.839736553	-0.818181818	-0.68272205	-0.966329966	-0.344444444	0.279569892	0.775325978
-0.986577181	-0.92173913	-0.880968421	-0.880968421	-0.757575758	-0.844913831	-0.977553311	0.238888889	0.311827957	0.967903711
-0.959731544	-0.634782609	-0.767326383	-0.767326383	-0.575757576	-0.607176315	-0.877171468	-0.444444444	0.247311828	1
-0.798657718	-0.739130435	-0.907958523	-0.907958523	-0.712121212	-0.712664605	-0.982042649	-0.8	0.298233456	0.719157472
-0.959731544	-0.728657217	-0.880426641	-0.880426641	-0.545454545	-0.804719399	-0.966329966	0.1	0.349462366	0.805416249
-0.919463087	-0.774345391	-0.733001041	-0.733001041	-0.727272727	-0.63146266	-0.973063973	-0.394444444	0.274193548	0.735205617
-0.248322148	-0.808695652	-0.818654217	-0.818654217	-0.757575758	-0.77817057	-0.883277217	0.422222222	0.639784946	0.48445336
-0.838926174	-0.869565217	-0.744331325	-0.744331325	-0.545454545	-0.715174547	-0.925925926	-0.594444444	0.333333333	0.837512538
-0.906040268	-0.72173913	-0.880445485	-0.880445485	-0.606060606	-0.760141405	-0.897926102	-0.894444444	0.408602151	0.667001003
-0.959731544	-0.524961826	-0.796196228	-0.796196228	-0.545454545	-0.704392399	-0.982042649	-0.583333333	0.478494624	0.877632899
-0.489932886	-0.713043478	-0.879861304	-0.879861304	-0.484848485	-0.851984092	-0.867564534	0.672222222	0.47311828	0.683049147
-0.973154362	-0.643478261	-0.750592425	-0.750592425	0.090909091	-0.601060539	-0.977553311	0.85	0.322580645	0.945837513
-0.66442953	-0.704347826	-0.801114655	-0.801114655	-0.590909091	-0.881855943	-0.928170595	-0.766666667	0.446236559	0.887662989
-0.89261745	-0.791304348	-0.854741523	-0.854741523	-0.818181818	-0.814405656	-0.91694725	-0.677777778	0.430107527	0.534603811
-0.986577181	-0.373913043	-0.867650038	-0.867650038	-0.515151515	-0.741970835	-0.982042649	0.022222222	0.333333333	0.947843531
-0.422818792	-0.72173913	-0.808661896	-0.808661896	-0.878787879	-0.863897481	-0.744107744	0.016666667	0.860215054	0.097291876
-0.919463087	-0.547826087	-0.752952705	-0.752952705	-0.636363636	-0.76215643	-0.858585859	-0.3	0.344086022	0.572718154
-0.489932886	0.452173913	-0.880871843	-0.880871843	-0.878787879	-0.722951834	-0.847362514	-0.494444444	0.827956989	0.037111334
-0.986577181	-0.773913043	-0.85199022	-0.85199022	-0.606060606	-0.789235528	-0.982042649	-0.55	0.213763441	0.848457995
-0.355704698	-0.634782609	-0.842421901	-0.842421901	-0.727272727	-0.76922669	-0.887766554	-0.055555556	0.73655914	0.5667001
-0.691275168	-0.530434783	-0.820100536	-0.820100536	-0.757575758	-0.777286787	-0.804713805	0.655555556	0.227513446	0.983951856
-0.946308725	-0.4	-0.346348634	-0.346348634	-0.545454545	-0.644295183	-0.982042649	-0.077777778	-0.422498655	-0.854654785
-0.006711409	-0.607254348	-0.688494933	-0.688494933	-0.787878788	-0.626619532	-0.87654321	0.027777778	0.741935484	0.125376128
-0.865771812	-0.852173913	-0.690044897	-0.690044897	-0.424242424	-0.684383562	-0.815781472	-0.35	0.483870968	0.881644935
-0.395973154	-0.686956522	-0.724012192	-0.724012192	-0.818181818	-0.788775961	-0.887766554	-0.077777778	0.774193548	0.213640923
-0.973154362	-0.539130435	-0.855787396	-0.855787396	-0.666666667	-0.761378701	-0.975308642	-0.755555556	0.40699561	0.150651758
-0.704697987	-0.573913043	-0.846840947	-0.846840947	-0.787878788	-0.889916041	-0.923681257	-0.238888889	0.257667171	0.84553661
-0.986577181	-0.808695652	-0.773224726	-0.773224726	-0.666666667	-0.874962439	-0.982042649	0.705555556	0.344086022	1
-0.020134228	-0.599231304	-0.105138437	-0.105138437	-0.636363636	-0.398144057	-0.923681257	0.127777778	0.623655914	0.370110331
-0.570469799	-0.739130435	-0.635433401	-0.635433401	-0.424242424	-0.8020327	-0.894500561	-0.75	0.157854552	-0.104101649
-0.919463087	-0.87826087	-0.81058404	-0.81058404	-0.545454545	-0.773327441	-0.97979798	-0.588888889	0.376344086	0.811434303
-0.087248322	-0.747826087	-0.853087915	-0.853087915	-0.787878788	-0.797613787	-0.885125522	0.566666667	0.784946237	0.199598796
-0.489932886	-0.702137913	-0.878410274	-0.878410274	-0.939393939	-0.874078657	-0.652076319	-0.555555556	0.806451613	-0.107321966
-0.89261745	-0.686956522	-0.807060109	-0.807060109	-0.303030303	-0.859478568	-0.872053872	-0.488888889	0.430107527	0.993981946
-0.838926174	-0.808695652	-0.867145946	-0.867145946	-0.909090909	-0.80691118	-0.932659933	0.961111111	0.26344086	0.93781344
-0.369127517	-0.895652174	-0.882697408	-0.882697408	-0.787878788	-0.804259832	-0.894500561	0.794444444	0.661290323	0.261785356
-0.44966443	-0.739130435	-0.790213085	-0.790213085	-0.909090909	-0.850640742	-0.81369248	-0.211111111	0.357292713	0.197592778
-0.516778523	-0.543304609	-0.719286922	-0.719286922	-0.909090909	-0.845338047	-0.85634119	-0.016666667	0.758064516	0.087261785
-0.879194631	-0.624597652	-0.855146681	-0.855146681	-0.575757576	-0.916040654	-0.930415264	-0.544444444	0.327956989	0.827482447
-0.785234899	-0.682969043	-0.872337619	-0.872337619	-0.757575758	-0.811754308	-0.923681257	-0.283333333	0.553763441	0.283851555
-0.422818792	-0.591304348	-0.659855933	-0.659855933	-0.757575758	-0.759611136	-0.842873176	-0.711111111	0.537634409	0.181544634
-0.959731544	-0.834782609	-0.603760429	-0.603760429	-0.575757576	-0.72691118	-0.968574635	-0.938888889	0.38172043	0.969909729
-0.973154362	-0.209598783	-0.872540198	-0.872540198	-0.757575758	-0.644295183	-0.97979798	-0.4	0.360215054	0.699097292
-0.771812081	-0.486956522	-0.846591257	-0.846591257	-0.878787879	-0.887406098	-0.863075196	0.694444444	0.280778775	0.021591662
-0.959731544	-0.660869565	-0.686162921	-0.686162921	-0.666666667	-0.462165267	-0.973063973	0.8	-0.122217174	-0.415259864
-0.543624161	-0.826086957	-0.909060929	-0.909060929	-0.666666667	-0.782165267	-0.914479987	-0.655555556	0.61827957	0.263791374
-0.906040268	-0.489727739	-0.953567037	-0.953567037	-0.666666667	-0.831197525	-0.95959596	0.083333333	0.623655914	0.396188566
-0.939597315	-0.808695652	-0.844339334	-0.844339334	-0.606060606	-0.833848873	-0.946127946	-0.383333333	0.344086022	0.867602808
-0.422818792	-0.930434783	-0.782515087	-0.782515087	-0.878787879	-0.758727353	-0.831649832	-0.616666667	0.537634409	0.241725176
-0.785234899	-0.739130435	-0.814461305	-0.814461305	-0.515151515	-0.798957137	-0.928170595	-0.188888889	0.581573367	0.178509765
-0.959731544	-0.295652174	-0.863028413	-0.863028413	-0.484848485	-0.776862572	-0.939393939	-0.55	0.327956989	0.98996991
-0.973154362	-0.197645913	-0.81717492	-0.81717492	-0.484848485	-0.718957137	-0.968574635	-0.672222222	0.360215054	0.735205617
-0.986577181	-0.895652174	-0.912311613	-0.912311613	-0.818181818	-0.80556783	-0.934904602	-0.055555556	0.177419355	0.993981946
-0.852348993	-0.730434783	-0.884548885	-0.884548885	-0.484848485	-0.855519222	-0.907968575	-0.638888889	0.248272873	0.899699097
-0.718120805	-0.852173913	-0.790090595	-0.790090595	-0.909090909	-0.736632788	-0.838383838	0.177777778	0.704301075	0.239719157
-0.718120805	-0.72173913	-0.912759171	-0.912759171	-0.939393939	-0.881573133	-0.811447811	-0.483333333	0.337748632	0.305917753
-0.932885906	-0.749747739	-0.736195192	-0.736195192	-0.363636364	-0.753000442	-0.982042649	0.033333333	0.397849462	0.811434303
-0.22147651	-0.826086957	-0.855127837	-0.855127837	-0.742424242	-0.884860804	-0.721661055	0.666666667	0.569892473	0.863590772
-0.744966443	-0.808695652	-0.825471231	-0.825471231	-0.818181818	-0.780397702	-0.93714927	-0.383333333	0.279569892	0.612838516
-0.597315436	-0.773913043	-0.792648742	-0.792648742	-0.878787879	-0.806027397	-0.784511785	-0.022222222	0.580645161	0.460381143
-0.986577181	-0.782608696	-0.873755671	-0.873755671	-0.545454545	-0.816173221	-0.943883277	-0.544444444	0.301075269	0.993981946
-0.986577181	-0.808695652	-0.91988241	-0.91988241	-0.787878788	-0.780821918	-0.970819304	0.494444444	0.247311828	0.93781344
-0.919463087	-0.634782609	-0.919623298	-0.919623298	-0.636363636	-0.893946089	-0.97979798	0.766666667	0.276620003	0.743229689
-0.959731544	-0.72173913	-0.859763595	-0.859763595	-0.666666667	-0.779832081	-0.95959596	-0.577777778	0.322474687	0.879638917
0.046979866	-0.617391304	-0.692306243	-0.692306243	-0.787878788	-0.737905435	-0.820426487	0.916666667	0.811827957	-0.279839519
-0.973154362	-0.668940696	-0.800252517	-0.800252517	-0.393939394	-0.77951392	-0.964085297	-0.333333333	0.38172043	0.821464393
-0.798657718	-0.513043478	-0.849728874	-0.849728874	-0.484848485	-0.912081308	-0.932659933	-0.466666667	0.430107527	0.616850552
-0.637583893	-0.573913043	-0.812506183	-0.812506183	-0.787878788	-0.921802916	-0.892255892	0.333333333	0.715053763	0.255767302
-0.973154362	-0.72173913	-0.766615001	-0.766615001	-0.212121212	-0.800547945	-0.903479237	-0.638888889	0.235298231	0.981945838
-0.503355705	-0.852173913	-0.909098618	-0.909098618	-0.757575758	-0.900450729	-0.58698092	0.244444444	0.672043011	0.434302909
-0.55704698	-0.808695652	-0.744274791	-0.744274791	-0.666666667	-0.798002651	-0.901234568	-0.388888889	0.446236559	0.24774323
-0.879194631	-0.817391304	-0.867249591	-0.867249591	-0.878787879	-0.832364118	-0.919191919	-0.6	0.182795699	0.931795386
-0.812080537	-0.704347826	-0.802961421	-0.802961421	-0.666666667	-0.843146266	-0.934904602	-0.538888889	0.252688172	0.622868606
-0.986577181	-0.782608696	-0.837385696	-0.837385696	-0.393939394	-0.677878922	-0.95959596	-0.3	0.284946237	0.995987964
-0.543624161	-0.730434783	-0.670017855	-0.670017855	-0.787878788	-0.868705259	-0.824915825	-0.683333333	0.489247312	0.317953862
-0.744966443	-0.104347826	-0.885359201	-0.885359201	-0.939393939	-0.77817057	-0.87654321	0.611111111	0.301075269	0.807422267
-0.691275168	-0.286956522	-0.816397582	-0.816397582	-0.878787879	-0.706619532	-0.750841751	0.044444444	0.097489979	-0.165826043
-0.973154362	-0.617391304	-0.677141094	-0.677141094	0.363636364	-0.643977022	-0.961840629	-0.422222222	0.340148417	0.910463786
-0.838926174	-0.529325391	0.351794708	0.351794708	-0.090909091	-0.252779496	-0.903479237	-0.027777778	0.440860215	0.630892678
-0.959731544	-0.695652174	-0.81406557	-0.81406557	-0.333333333	-0.650022095	-0.964085297	-0.577777778	0.606363065	0.105699473
-0.812080537	-0.869565217	-0.911562543	-0.911562543	-0.818181818	-0.836959788	-0.952861953	-0.016666667	0.501297158	0.414290548
-0.89261745	-0.634782609	-0.827657199	-0.827657199	-0.515151515	-0.691453822	-0.914589937	-0.394444444	0.376344086	0.727181545
-0.44966443	-0.590251217	-0.622129151	-0.622129151	-0.909090909	-0.638992488	-0.865319865	-0.072222222	0.811827957	0.003009027
-0.422818792	-0.365217391	-0.775085625	-0.775085625	-0.787878788	-0.73532479	-0.775533109	0.777777778	0.312489139	0.396188566
-0.986577181	-0.660869565	-0.896887352	-0.896887352	-0.484848485	-0.783932833	-0.93714927	0.911111111	0.241935484	1
-0.302013423	-0.869565217	-0.615024757	-0.615024757	-0.878787879	-0.77463544	-0.883277217	0.188888889	0.790322581	0.460381143
-0.973154362	-0.686956522	-0.722829697	-0.722829697	-0.303030303	-0.714679629	-0.939393939	-0.505555556	0.410116613	0.728905025
-0.986577181	-0.895652174	-0.915604698	-0.915604698	-0.818181818	-0.77951392	-0.946127946	-0.405555556	0.23655914	0.963891675
-0.476510067	-0.67826087	-0.848249577	-0.848249577	-0.696969697	-0.903066726	-0.853256748	-0.25	0.553763441	0.368104313
-0.181208054	-0.495652174	-0.793242346	-0.793242346	-0.848484848	-0.822253646	-0.858585859	-0.161111111	0.537497184	0.307966761
-0.959731544	-0.408695652	-0.696061019	-0.696061019	-0.606060606	-0.590808661	-0.977553311	0.055555556	-0.397875574	-0.818624402
-0.959731544	-0.677588261	-0.820171203	-0.820171203	-0.727272727	-0.729688782	-0.982042649	-0.333333333	0.301075269	0.851554664
-0.986577181	-0.904347826	-0.827219063	-0.827219063	-0.757575758	-0.862129916	-0.95959596	-0.511111111	0.360215054	0.995987964
-0.66442953	-0.739130435	-0.805119121	-0.805119121	-0.848484848	-0.848519664	-0.822671156	-0.616666667	0.365591398	0.354062187
-0.906040268	-0.634782609	-0.902780984	-0.902780984	-0.818181818	-0.856084843	-0.95959596	-0.5	0.337485854	0.731193581
-0.275167785	-0.756521739	-0.763807164	-0.763807164	-0.757575758	-0.797012815	-0.881032548	-0.561111111	0.569892473	0.063189569
-0.127516779	-0.6	-0.611986074	-0.611986074	-0.757575758	-0.771559876	-0.865319865	0.188888889	0.442912574	0.411681377
-0.66442953	-0.791304348	-0.932955814	-0.932955814	-0.909090909	-0.839151569	-0.85634119	0.416666667	0.446236559	0.574724173
-0.986577181	-0.695652174	-0.730424049	-0.730424049	-0.242424242	-0.607176315	-0.982042649	-0.172222222	0.224327268	0.913741224
-0.919463087	-0.756521739	-0.675765442	-0.675765442	-0.515151515	-0.697746354	-0.964085297	-0.572222222	0.215053763	0.861584754
-0.946308725	-0.652173913	-0.718245761	-0.718245761	-0.424242424	-0.712169686	-0.948372615	-0.811111111	0.247311828	0.967903711
-0.436241611	-0.565217391	-0.68748675	-0.68748675	-0.818181818	-0.89748122	-0.815937149	-0.122222222	0.698924731	0.251755266
-0.959731544	-0.547826087	-0.036261619	-0.036261619	-0.454545455	-0.180874945	-0.955106622	-0.277777778	0.338709677	0.929789368
-0.838926174	-0.104347826	-0.869313069	-0.869313069	-0.818181818	-0.799381352	-0.87654321	0.527777778	0.553763441	0.327983952
-0.261744966	-0.591170696	-0.62950208	-0.62950208	-0.651515152	-0.558992488	-0.887766554	-0.038888889	0.779569892	0.147442327
-0.395973154	-0.749171304	-0.756222234	-0.756222234	-0.515151515	-0.65178966	-0.898989899	-0.361111111	0.693548387	0.183550652
-0.986577181	-0.556521739	-0.847698374	-0.847698374	-0.696969697	-0.76272205	-0.95959596	-0.538888889	0.295698925	0.987963892
-0.838926174	-0.797165478	-0.685479806	-0.685479806	-0.272727273	-0.686716748	-0.961840629	-0.461111111	0.424731183	0.709127382
-0.973154362	-0.808695652	-0.830432058	-0.830432058	-0.636363636	-0.798073354	-0.950617284	-0.972222222	0.365591398	0.923771314
-0.865771812	-0.652173913	-0.858364388	-0.858364388	-0.121212121	-0.920212108	-0.925454463	-0.611111111	0.274193548	0.965897693
-0.033557047	-0.628322957	-0.878697653	-0.878697653	-0.878787879	-0.864357048	-0.802469136	0.038888889	0.758064516	0.079237713
-0.785234899	-0.843478261	-0.863541927	-0.863541927	-0.333333333	-0.864357048	-0.881032548	-0.733333333	0.408602151	0.98996991
-0.973154362	-0.56362687	-0.180705069	-0.180705069	-0.212121212	-0.032894388	-0.964085297	-0.694444444	0.413978495	0.883650953
-0.812080537	-0.660869565	-0.700852245	-0.700852245	-0.787878788	-0.615130358	-0.87654321	-0.683333333	0.35483871	0.39217653
-0.637583893	-0.761806348	-0.741415131	-0.741415131	-0.828282818	-0.745930181	-0.775533109	0.333333333	0.564516129	0.452357071
-0.879194631	-0.730434783	-0.906832561	-0.906832561	-0.666666667	-0.769721608	-0.939393939	-0.3	0.245776487	0.947843531
-0.973154362	-0.773913043	-0.934877958	-0.934877958	-0.636363636	-0.739284136	-0.973063973	0.955555556	0.301058316	0.851554664
-0.986577181	-0.930434783	-0.864493576	-0.864493576	-0.606060606	-0.867892179	-0.948372615	-0.466666667	0.279569892	0.963891675
-0.89261745	-0.626086957	-0.773526239	-0.773526239	-0.696969697	-0.769792311	-0.890011223	-0.45	0.255794881	0.614844534
-0.583892617	-0.695652174	-0.838930949	-0.838930949	-0.818181818	-0.810870526	-0.800224467	-0.566666667	0.328157251	0.217652959
-0.785234899	-0.773913043	-0.787033067	-0.787033067	-0.181818182	-0.647830314	-0.923681257	-0.688888889	-0.164256581	-0.476775153
-0.530201342	-0.713043478	-0.668741137	-0.668741137	-0.939393939	-0.799204596	-0.77328844	0.183333333	0.316265827	0.057878124
-0.234899329	-0.886956522	-0.782058107	-0.782058107	-0.878787879	-0.758621299	-0.827160494	0.394444444	0.514474573	0.37558691
-0.986577181	-0.67826087	-0.800949765	-0.800949765	-0.545454545	-0.675793195	-0.802347631	-0.233333333	0.349462366	0.997993982
-0.234899329	-0.773913043	-0.769978753	-0.769978753	-0.606060606	-0.798073354	-0.907968575	0.338888889	0.613380922	0.08508719
-0.959731544	-0.869565217	-0.776013719	-0.776013719	-0.151515152	-0.548033584	-0.977553311	-0.744444444	0.551128994	0.267928515
-0.476510067	-0.67826087	-0.963842026	-0.963842026	-0.636363636	-0.891294741	-0.884772969	0.883333333	0.543010753	0.502507523
-0.89261745	-0.713043478	-0.820109958	-0.820109958	-0.818181818	-0.874962439	-0.882913969	-0.761111111	0.155913978	0.903711133
-0.718120805	-0.704347826	-0.816614295	-0.816614295	-0.848484848	-0.865665046	-0.91694725	-0.222222222	0.034564484	-0.230169047
-0.570469799	-0.452173913	-0.781111169	-0.781111169	-0.757575758	-0.774776845	-0.860830527	-0.316666667	0.35483871	0.961885657
-0.087248322	-0.452173913	-0.680024309	-0.680024309	-0.848484848	-0.78304905	-0.869809203	0.25	0.373337787	0.116235732
-0.932885906	-0.643478261	-0.700494198	-0.700494198	-0.181818182	-0.764030049	-0.982042649	-0.833333333	0.422687059	0.645177768
-0.194630872	-0.730434783	-0.93405822	-0.93405822	-0.878787879	-0.903243482	-0.845117845	-0.05	0.326022183	0.137412237
-0.919463087	0.408695652	-0.850326011	-0.850326011	-0.484848485	-0.617781706	-0.925925926	-0.227777778	0.52688172	0.703109328
-0.852348993	-0.922575217	-0.928112766	-0.928112766	-0.575757576	-0.798957137	-0.928170595	0.016666667	0.532258065	0.656970913
-0.516778523	-0.660869565	-0.896552861	-0.896552861	-0.878787879	-0.899531595	-0.723905724	0.588888889	0.495164472	0.240806782
-0.879194631	-0.782608696	-0.867876172	-0.867876172	-0.484848485	-0.807087936	-0.977553311	-0.744444444	0.376344086	0.913741224
-0.986577181	-0.643478261	-0.728841107	-0.728841107	-0.545454545	-0.701034026	-0.839712794	-0.577777778	0.311827957	0.997993982
-0.959731544	-0.636992522	-0.820515116	-0.820515116	-0.272727273	-0.771494224	-0.982042649	-0.466666667	0.365591398	0.851554664
0.11409396	-0.634782609	-0.800728342	-0.800728342	-0.787878788	-0.86114008	-0.923681257	-0.566666667	0.688172043	0.576730191
-0.946308725	-0.730434783	-0.778534177	-0.778534177	-0.818181818	-0.683605833	-0.982042649	-0.216666667	0.476103555	0.488287159
-0.959731544	-0.592703043	-0.653453499	-0.653453499	-0.575757576	-0.506849315	-0.961840629	0.111111111	0.333333333	0.632898696
-0.986577181	-0.704347826	-0.875842705	-0.875842705	-0.848484848	-0.814688467	-0.977553311	-0.238888889	0.258064516	0.997993982
-0.973154362	-0.617731652	-0.909847689	-0.909847689	-0.545454545	-0.674273089	-0.928170595	-0.45	0.392473118	0.955867603
-0.651006711	-0.595195739	-0.484290715	-0.484290715	-0.484848485	-0.629695095	-0.919191919	-0.944444444	0.435483871	0.598796389
-0.275167785	-0.728368957	-0.852847647	-0.852847647	-0.757575758	-0.813521874	-0.869809203	0.144444444	0.467741935	0.634904714
-0.946308725	-0.517578957	-0.75529414	-0.75529414	-0.424242424	-0.636578499	-0.982042649	0.844444444	0.349462366	0.831494483
-0.66442953	-0.626086957	-0.92945544	-0.92945544	-0.878787879	-0.852408308	-0.906074497	0.405555556	0.747311828	0.131394183
-0.959731544	-0.556521739	-0.682384589	-0.682384589	-0.575757576	-0.553583738	-0.961840629	-0.611111111	0.626103944	0.04771816
-0.906040268	-0.617391304	-0.896722462	-0.896722462	-0.757575758	-0.911197525	-0.95959596	-0.933333333	0.311827957	0.92778335
-0.959731544	-0.92173913	-0.864823356	-0.864823356	-0.636363636	-0.697322139	-0.97979798	-1	0.545474317	0.284536972
-0.959731544	-0.834782609	-0.836320979	-0.836320979	-0.515151515	-0.675227574	-0.975308642	-0.677777778	0.519169974	0.361795958
-0.973154362	-0.791304348	-0.858576389	-0.858576389	-0.545454545	-0.821935484	-0.928170595	-0.466666667	0.424731183	0.851554664
-0.986577181	-0.660869565	-0.860474977	-0.860474977	-0.545454545	-0.778806894	-0.95959596	-0.688888889	0.071880766	-0.192012149
-0.744966443	-0.739130435	-0.813745212	-0.813745212	-0.787878788	-0.722068051	-0.845117845	-0.155555556	0.494481253	0.434309671
-0.543624161	-0.765217391	-0.867786661	-0.867786661	-0.727272727	-0.84650464	-0.939393939	0.116666667	0.370967742	0.893681043
-0.89261745	-0.104347826	-0.876718976	-0.876718976	-0.666666667	-0.851524525	-0.87654321	0.461111111	0.413978495	0.679037111
-0.516778523	-0.782608696	-0.878137028	-0.878137028	-0.848484848	-0.844984534	-0.85634119	0.661111111	0.655913978	0.233701103
-0.986577181	-0.791304348	-0.552413751	-0.552413751	-0.666666667	-0.658435705	-0.889814411	0.122222222	0.274193548	0.985957874
-0.946308725	-0.104347826	-0.947489671	-0.947489671	-0.696969697	-0.881573133	-0.87654321	-0.7	0.322580645	0.751253761
-0.798657718	-0.791304348	-0.867390925	-0.867390925	-0.787878788	-0.85003977	-0.836139169	0.816666667	0.446236559	0.775325978
-0.986577181	-0.843478261	-0.881604425	-0.881604425	-0.606060606	-0.962881131	-0.943883277	-0.672222222	0.279569892	0.961885657
-0.369127517	-0.834782609	-0.795597914	-0.795597914	-0.939393939	-0.770216527	-0.833894501	-0.833333333	0.784946237	-0.087261785
-0.986577181	-0.869565217	-0.884040082	-0.884040082	-0.757575758	-0.716199735	-0.950617284	-0.611111111	0.215053763	0.995987964
-0.973154362	-0.747826087	-0.766991892	-0.766991892	-0.424242424	-0.639946973	-0.982042649	0.022222222	0.150537634	0.901705115
-0.543624161	-0.12173913	-0.798485841	-0.798485841	-0.939393939	-0.775519222	-0.771043771	-0.105555556	0.495491017	0.431343875
-0.973154362	-0.660869565	-0.866297942	-0.866297942	-0.636363636	-0.731330093	-0.939393939	-0.055555556	0.349113761	1
-0.865771812	-0.612298783	-0.858246609	-0.858246609	-0.575757576	-0.714114008	-0.860830527	-0.638888889	0.424731183	0.62888666
-0.959731544	-0.791304348	-0.760796747	-0.760796747	-0.484848485	-0.73044631	-0.852229022	-0.605555556	0.301075269	0.727181545
-0.190156604	-0.904347826	-0.885882137	-0.885882137	-0.848484848	-0.848519664	-0.820426487	0.3	0.76344086	0.155466399
-0.315436242	-0.765217391	-0.908113991	-0.908113991	-0.909090909	-0.851029607	-0.982042649	0.688888889	0.299120331	0.169508526
-0.342281879	-0.834782609	-0.803225244	-0.803225244	-0.909090909	-0.825293858	-0.701459035	-0.161111111	0.487816813	0.453883925
-0.785234899	0.043478261	-0.819850845	-0.819850845	-0.484848485	-0.842686699	-0.894500561	-0.277777778	0.497308591	0.426005442
-0.973154362	-0.660869565	-0.670927105	-0.670927105	-0.575757576	-0.739425541	-0.941638608	0.772222222	0.231182796	0.891675025
-0.971812081	-0.722652087	-0.761230172	-0.761230172	-0.818181818	-0.664622183	-0.968574635	-0.505555556	0.370967742	0.781344032
-0.973154362	-0.652173913	-0.809090609	-0.809090609	-0.454545455	-0.761838268	-0.934904602	-0.372222222	0.370967742	1
-0.436241611	-0.391304348	-0.770953958	-0.770953958	-0.818181818	-0.776403005	-0.847362514	0.888888889	0.312193515	0.594784353
-0.959731544	-0.426086957	-0.766398289	-0.766398289	-0.454545455	-0.734370305	-0.982042649	0.027777778	-0.214103308	-0.54971471
-0.489932886	-0.904347826	-0.86455011	-0.86455011	-0.787878788	-0.814158197	-0.860830527	-0.005555556	0.547140427	0.279643409
-0.315436242	-0.947826087	-0.943131869	-0.943131869	-0.909090909	-0.86821034	-0.869809203	-0.361111111	0.677419355	0.215646941
-0.758389262	-0.704347826	-0.855848641	-0.855848641	-0.666666667	-0.831657092	-0.907140606	-0.494444444	0.392473118	0.652958877
-0.382550336	-0.713043478	-0.840575136	-0.840575136	-0.727272727	-0.902783915	-0.887766554	-2.78E-17	0.436015939	0.60602926
-0.986577181	-0.765217391	-0.819817867	-0.819817867	-0.727272727	-0.708104286	-0.799925136	-0.333333333	0.252688172	1
-0.771812081	-0.704347826	-0.672462935	-0.672462935	-0.424242424	-0.727300044	-0.858585859	-0.855555556	0.424731183	0.673019057
-0.503355705	-0.791304348	-0.877284312	-0.877284312	-0.757575758	-0.905435263	0.2996633	-0.461111111	0.510752688	0.703109328
-0.946308725	-0.794042783	-0.473596435	-0.473596435	-0.03030303	-0.549270879	-0.968574635	-0.577777778	0.456989247	0.588766299
-0.812080537	-0.669565217	-0.791376735	-0.791376735	-0.757575758	-0.749465312	-0.907968575	-0.927777778	0.274193548	0.98996991
-0.986577181	-0.695652174	-0.859641106	-0.859641106	-0.818181818	-0.707467963	-0.921436588	0.327777778	0.491871859	0.237439996
-0.919463087	-0.782608696	-0.833758121	-0.833758121	-0.803030303	-0.96365886	-0.89674523	-0.461111111	0.424731183	0.935807422
-0.838926174	-0.72178713	-0.887045788	-0.887045788	-0.757575758	-0.857711003	-0.87654321	-0.744444444	0.478494624	0.502507523
-0.087248322	-0.681191478	-0.848895003	-0.848895003	-0.848484848	-0.852867875	-0.820426487	0.411111111	0.731182796	0.219658977
-0.973154362	-0.660869565	-0.911001917	-0.911001917	-0.636363636	-0.784357048	-0.95959596	-0.672222222	0.26344086	1
-0.838926174	-0.72173913	-0.895323255	-0.895323255	-0.818181818	-0.914661953	-0.946127946	-0.566666667	0.26752133	0.941825476
-0.154362416	-0.759430087	-0.820562227	-0.820562227	-0.909090909	-0.775519222	-0.878787879	0.033333333	0.790322581	0.067201605
-0.496644295	-0.826086957	-0.92585142	-0.92585142	-0.878787879	-0.854175873	-0.865319865	-0.138888889	0.220122827	0.608826479
0.154362416	-0.67826087	-0.814852329	-0.814852329	-0.848484848	-0.823703049	-0.81369248	0.944444444	0.601667663	0.119490424
-0.986577181	-0.817391304	-0.843335862	-0.843335862	0.151515152	-0.761661511	-0.952861953	-0.261111111	0.306451613	0.995987964
-0.865771812	-0.843478261	-0.908118702	-0.908118702	-0.515151515	-0.883340698	-0.910213244	-0.244444444	0.440860215	0.801404213
-0.530201342	-0.608695652	-0.842398345	-0.842398345	-0.939393939	-0.820238621	-0.791245791	-0.2	0.28098868	0.25777332
-0.945190161	-0.709473304	-0.882607897	-0.882607897	-0.333333333	-0.596570924	-0.95959596	-0.616666667	0.387096774	0.644934804
-0.959731544	-0.67826087	-0.866175452	-0.866175452	-0.757575758	-0.909854176	-0.977553311	0.616666667	0.258064516	1
-0.879194631	-0.731203478	-0.796530719	-0.796530719	-0.606060606	-0.795846222	-0.892255892	-0.677777778	0.349462366	0.496489468
-0.476510067	-0.556521739	-0.874924033	-0.874924033	-0.575757576	-0.866195316	-0.921436588	0.483333333	0.240488088	0.348044132
-0.959731544	-0.860869565	-0.929983087	-0.929983087	-0.272727273	-0.80556783	-0.854096521	-0.722222222	0.245200391	0.741457382
-0.66442953	-0.260869565	-0.857412738	-0.857412738	-0.787878788	-0.807618206	-0.871433936	-0.783333333	0.365591398	0.709127382
-0.624161074	-0.860869565	-0.889570957	-0.889570957	-0.909090909	-0.842262483	-0.569023569	-0.744444444	0.586021505	0.309929789
-0.44966443	-0.788421826	-0.817061853	-0.817061853	-0.727272727	-0.805143615	-0.914702581	0.016666667	0.661290323	0.323971916
-0.167785235	-0.408695652	-0.712804398	-0.712804398	-0.666666667	-0.852054795	-0.903479237	0.205555556	0.580645161	0.560682046
-0.436241611	-0.669565217	-0.843887065	-0.843887065	-0.757575758	-0.866548829	-0.854321178	-0.222222222	0.639784946	0.428284855
-0.973154362	-0.591304348	-0.692734956	-0.692734956	-0.242424242	-0.699973487	-0.955106622	-0.622222222	0.247311828	0.997993982
-0.946308725	-0.92173913	-0.889264733	-0.889264733	-0.393939394	-0.839611136	-0.95959596	-0.65	0.554208773	0.258882837
-0.906040268	-0.713043478	-0.925121194	-0.925121194	-0.727272727	-0.842686699	-0.907968575	-0.555555556	0.408602151	0.723169509
-0.932885906	-0.773913043	-0.875018256	-0.875018256	-0.242424242	-0.836076005	-0.934904602	-0.444444444	0.35483871	0.993981946
-0.89261745	-0.730434783	-0.826785639	-0.826785639	-0.636363636	-0.888219178	-0.85556913	-0.466666667	0.295698925	0.883650953
-0.973154362	-0.626086957	-0.830389658	-0.830389658	-0.606060606	-0.814865223	-0.943883277	-0.644444444	0.317204301	1
-0.838926174	-0.87826087	-0.924042344	-0.924042344	-0.5	-0.687918692	-0.910213244	-0.966666667	0.440860215	0.781344032
-0.919463087	-0.8	-0.772730057	-0.772730057	-0.272727273	-0.731330093	-0.982042649	-0.638888889	0.4606492	0.597779253
-0.637583893	-0.18048287	-0.760594169	-0.760594169	-0.454545455	-0.649801149	-0.948372615	-0.322222222	0.596774194	0.287863591
-0.369127517	-0.539130435	-0.841484385	-0.841484385	-0.848484848	-0.88638091	-0.863075196	0.294444444	0.274846254	0.448345035
-0.973154362	-0.104347826	-0.8421251	-0.8421251	-0.545454545	-0.635457357	-0.87654321	-0.272222222	0.338709677	0.727181545
-0.986577181	-0.939130435	-0.89373089	-0.89373089	-0.772727273	-0.654087494	-0.977553311	-0.861111111	0.306451613	1
-0.986577181	-0.782608696	-0.834021944	-0.834021944	-0.848484848	-0.955810871	-0.957351291	-0.5	0.247311828	0.995987964
-0.986577181	-0.47826087	-0.870811211	-0.870811211	-0.727272727	-0.727794962	-0.941638608	0.722222222	0.290322581	0.993981946
-0.436241611	-0.72173913	-0.670531369	-0.670531369	-0.515151515	-0.646486964	-0.872053872	0.838888889	0.5	0.366098295
-0.503355705	-0.67826087	-0.761668308	-0.761668308	-0.909090909	-0.898824569	-0.804713805	0.644444444	0.822580645	0.065195587
-0.436241611	-0.626086957	-0.863523082	-0.863523082	-0.909090909	-0.8617057	-0.806958474	-0.072222222	0.747311828	0.033099298
-0.973154362	-0.108765739	-0.832476692	-0.832476692	-0.484848485	-0.713046399	-0.97979798	-0.444444444	0.413978495	0.646940822
-0.959731544	-0.688926261	-0.717459001	-0.717459001	-0.545454545	-0.724259832	-0.982042649	0.194444444	0.311827957	0.849548646
-0.986577181	-0.730434783	-0.883832792	-0.883832792	-0.696969697	-0.87931065	-0.93714927	-0.338888889	0.295698925	0.987963892
-0.771812081	-0.471948609	-0.838120633	-0.838120633	-0.606060606	-0.826778612	-0.93714927	-0.433333333	0.365591398	0.78335005
-0.973154362	-0.643478261	-0.772310765	-0.772310765	-0.606060606	-0.698205921	-0.943883277	-0.75	0.301075269	0.887662989
-0.261744966	-0.487579304	-0.812020936	-0.812020936	-0.878787879	-0.799840919	-0.890011223	0.133333333	0.61827957	0.299899699
-0.55704698	-0.669565217	-0.627462158	-0.627462158	-0.909090909	-0.772443659	-0.838391432	0.072222222	0.822580645	-0.055165496
-0.731543624	-0.695652174	-0.710604297	-0.710604297	-0.848484848	-0.80556783	-0.878787879	-0.505555556	0.198924731	0.985957874
-0.395973154	-0.773913043	-0.869421425	-0.869421425	-0.909090909	-0.912965091	-0.863599438	0.461111111	0.779569892	0.183550652
-0.966442953	-0.626086957	-0.899893057	-0.899893057	-0.333333333	-0.730835175	-0.961840629	0.355555556	0.290322581	1
-0.865771812	-0.808695652	-0.823610332	-0.823610332	-0.696969697	-0.747697746	-0.885521886	-0.677777778	0.494623656	0.616850552
-0.570469799	-0.356521739	-0.576770327	-0.576770327	-0.424242424	-0.630861688	-0.930415264	-0.005555556	0.580645161	0.400200602
-0.637583893	-0.495652174	-0.680288133	-0.680288133	-0.696969697	-0.736632788	-0.863075196	-0.588888889	0.595205176	0.138471519
-0.838926174	-0.695652174	-0.885505246	-0.885505246	-0.666666667	-0.8278038	-0.907968575	-0.405555556	0.543010753	0.506519559
-0.704697987	-0.852173913	-0.821853078	-0.821853078	-0.484848485	-0.88068935	-0.982042649	-0.566666667	0.327956989	0.883650953
-0.597315436	-0.260869565	-0.854030142	-0.854030142	-0.757575758	-0.812638091	-0.871404811	0.861111111	0.446236559	0.578736209
-0.89261745	-0.695652174	-0.81029666	-0.81029666	-0.575757576	-0.767140963	-0.823159072	-0.388888889	0.26344086	0.891675025
-0.973154362	-0.391304348	-0.861469027	-0.861469027	-0.787878788	-0.599540433	-0.977553311	-0.727777778	0.290322581	1
-0.140939597	-0.590535652	-0.524853601	-0.524853601	-0.727272727	-0.534706142	-0.820426487	-0.15	0.682795699	0.227683049
-0.946308725	-0.8	-0.754304801	-0.754304801	-0.212121212	-0.452054795	-0.946127946	-0.605555556	0.284946237	0.997993982
-0.959731544	-0.295652174	-0.88456773	-0.88456773	-0.757575758	-0.834379143	-0.891208658	-0.883333333	0.268817204	0.971915747
-0.932885906	-0.698913043	-0.030608255	-0.030608255	-0.181818182	0.678303137	-0.961840629	-0.627777778	0.231182796	0.883650953
-0.946308725	-0.737160696	-0.779768495	-0.779768495	-0.393939394	-0.594343791	-0.97979798	0.522222222	0.403225806	0.697091274
-0.597315436	-0.207146957	-0.826809194	-0.826809194	-0.878787879	-0.717896597	-0.925925926	0.377777778	0.682795699	0.171514544
-0.89261745	-0.808695652	-0.748354636	-0.748354636	-0.545454545	-0.807335395	-0.891356	-0.533333333	0.317204301	0.963891675
-0.879194631	-0.575306261	-0.640540273	-0.640540273	-0.393939394	-0.738435705	-0.973063973	-0.122222222	0.413978495	0.699097292
-0.261744966	-0.808695652	-0.777662617	-0.777662617	-0.818181818	-0.867008396	-0.726150393	-0.111111111	0.768817204	-0.007021063
-0.060402685	-0.634782609	-0.902550138	-0.902550138	-0.848484848	-0.794538224	-0.842873176	0.022222222	0.607804533	0.215929479
-0.087248322	-0.469565217	-0.783429048	-0.783429048	-0.757575758	-0.881325674	-0.898989899	0.172222222	0.586021505	0.193580742
-0.919463087	-0.791304348	-0.794198706	-0.794198706	-0.666666667	-0.830313743	-0.782267116	0.938888889	0.214801582	0.859578736
-0.395973154	-0.782608696	-0.575262764	-0.575262764	-0.727272727	-0.825788776	-0.891025659	-0.383333333	0.52688172	0.378134403
-0.973154362	-0.669565217	-0.733396777	-0.733396777	-0.181818182	-0.780821918	-0.982042649	0.705555556	0.412337826	0.723141255
-0.919463087	-0.601729565	0.299077088	0.299077088	-0.454545455	-0.126822802	-0.977553311	-0.672222222	0.327956989	0.8555667
-0.610738255	-0.652173913	-0.806932909	-0.806932909	-0.909090909	-0.74752099	-0.757575758	-0.016666667	0.666666667	0.303911735
-0.986577181	-0.713043478	-0.920198056	-0.920198056	-0.515151515	-0.805143615	-0.93714927	-0.816666667	0.515651842	0.261755667
-0.516778523	-0.695652174	-0.837423385	-0.837423385	-0.636363636	-0.858594786	-0.854211064	-0.472222222	0.596774194	0.400200602
-0.959731544	-0.608695652	-0.706571565	-0.706571565	-0.696969697	-0.437419355	-0.964085297	-0.522222222	-0.149242508	-0.454805407
-0.073825503	-0.686956522	-0.667308952	-0.667308952	-0.818181818	-0.858630137	-0.89674523	-0.322222222	0.752688172	-0.029087262
-0.986577181	-0.860869565	-0.842139233	-0.842139233	-0.636363636	-0.77951392	-0.943883277	-0.861111111	0.252688172	0.983951856
-0.382550336	-0.685563304	-0.793534436	-0.793534436	-0.696969697	-0.849251941	-0.914702581	0.75	0.494623656	0.48445336
-0.946308725	-0.155657739	-0.839251306	-0.839251306	-0.545454545	-0.759779054	-0.966329966	-0.038888889	0.306451613	0.775325978
-0.865771812	-0.791304348	-0.774826512	-0.774826512	-0.212121212	-0.649032258	-0.883277217	0.072222222	-0.173265026	-0.489957001
-0.637583893	-0.772183478	-0.64036125	-0.64036125	-0.787878788	-0.691135661	-0.890011223	-0.616666667	0.580645161	0.201604814
-0.651006711	-0.930434783	-0.815596689	-0.815596689	-0.757575758	-0.803376049	-0.905723906	-0.644444444	0.215053763	0.612838516
-0.986577181	-0.747826087	-0.891139765	-0.891139765	-0.575757576	-0.780397702	-0.922430983	-0.566666667	0.284946237	1
-0.973154362	-0.886956522	-0.884313328	-0.884313328	-0.636363636	-0.779938135	0.438832772	-0.411111111	0.231182796	1
-0.932885906	-0.460869565	-0.790227218	-0.790227218	-0.363636364	-0.703579319	-0.982042649	-0.183333333	0.499479583	0.419628981
-0.275167785	-0.72173913	-0.771359116	-0.771359116	-0.909090909	-0.781847106	-0.840628507	-0.677777778	0.568193999	0.217806562
-0.44966443	-0.72173913	-0.806428817	-0.806428817	-0.818181818	-0.861246133	-0.89674523	0.283333333	0.634408602	0.476429288
-0.275167785	-0.669565217	-0.911538987	-0.911538987	-0.787878788	-0.770216527	-0.905723906	0.561111111	0.61827957	0.279839519
-0.825503356	-0.634782609	-0.877015778	-0.877015778	-0.5	-0.892461335	-0.844741308	-0.311111111	0.446236559	0.931795386
-0.825503356	-0.939130435	-0.866990479	-0.866990479	-0.666666667	-0.838267786	-0.833894501	-0.227777778	-0.014458866	-0.280296736
-0.597315436	-0.791304348	-0.848367356	-0.848367356	-0.848484848	-0.835192223	-0.831649832	-0.061111111	0.295698925	0.949849549
-0.825503356	-0.652173913	-0.642749796	-0.642749796	-0.393939394	-0.690676094	-0.910213244	-0.288888889	0.053747774	-0.15777444
-0.597315436	-0.643478261	-0.624310407	-0.624310407	-0.636363636	-0.855519222	-0.893925313	-0.272222222	0.516129032	0.514543631
-0.852348993	-0.660869565	-0.820840184	-0.820840184	-0.787878788	-0.884684048	-0.88038136	-0.533333333	0.284946237	0.98996991
-0.234899329	-0.669565217	-0.812397827	-0.812397827	-0.878787879	-0.867008396	-0.815937149	0.344444444	0.27172577	0.604814443
-0.973154362	-0.765217391	-0.819770756	-0.819770756	-0.727272727	-0.72174989	-0.79996184	-0.761111111	0.279569892	0.973921765
-0.382550336	-0.704347826	-0.865044779	-0.865044779	-0.666666667	-0.633866549	-0.982042649	0.783333333	0.297510818	0.380140421
0.140939597	-0.731443652	-0.790330863	-0.790330863	-0.757575758	-0.792770658	-0.869809203	0.711111111	0.752688172	-0.121364092
-0.154362416	-0.504347826	0.549945115	0.549945115	-0.727272727	-0.384887318	-0.842873176	0.094444444	-0.076574389	-0.348471836
-0.973154362	-0.843478261	-0.711683148	-0.711683148	-0.151515152	-0.581970835	-0.982042649	-0.344444444	0.333333333	0.891675025
-0.771812081	-0.747826087	-0.883064877	-0.883064877	-0.333333333	-0.821228458	-0.923275594	-0.572222222	0.451612903	0.737211635
-0.503355705	-0.730434783	-0.809806702	-0.809806702	-0.696969697	-0.915156871	-0.91694725	0.166666667	0.445810646	0.577261039
-0.919463087	-0.582608696	-0.396192459	-0.396192459	-0.393939394	-0.216084843	-0.948372615	-0.327777778	0.166666667	0.901705115
-0.973154362	-0.782608696	-0.744081635	-0.744081635	-0.454545455	-0.732355281	-0.982042649	-0.366666667	0.303827066	0.045159158
-0.543624161	-0.260869565	-0.417957911	-0.417957911	-0.818181818	-0.809703933	-0.777777778	-0.766666667	0.64516129	-0.027081244
-0.610738255	-0.67826087	-0.854487122	-0.854487122	-0.818181818	-0.775978789	-0.925197532	0.222222222	0.591397849	0.568706118
-0.973154362	-0.222164609	-0.799786114	-0.799786114	-0.666666667	-0.65666814	-0.977553311	-0.333333333	0.387096774	0.769307924
-0.959731544	-0.47826087	-0.741820289	-0.741820289	-0.515151515	-0.699973487	-0.982042649	-0.722222222	0.588894153	0.157007744
-0.624161074	-0.643478261	-0.846888059	-0.846888059	-0.545454545	-0.844913831	-0.939393939	0.283333333	0.372402423	0.705115346
-0.953020134	-0.955183913	-0.951305692	-0.951305692	-0.121212121	-0.809102961	-0.934904602	-0.683333333	0.387096774	0.98996991
-0.677852349	-0.869565217	-0.783122824	-0.783122824	-0.696969697	-0.749889527	-0.930415264	0.594444444	0.559139785	0.608826479
-0.530201342	-0.582608696	-0.89331631	-0.89331631	-0.939393939	-0.871250552	-0.687991021	0.9	0.223707092	0.090923085
-0.55704698	-0.843478261	-0.756076189	-0.756076189	-0.848484848	-0.825293858	-0.903479237	-0.166666667	0.470095461	0.505933645
-0.89261745	-0.751717478	-0.807328644	-0.807328644	-0.242424242	-0.777746354	-0.968574635	-0.483333333	0.446236559	0.62888666
-0.879194631	-0.765217391	-0.90724243	-0.90724243	-0.787878788	-0.834379143	-0.838383838	-0.305555556	0.580645161	0.468405216
-0.744966443	-0.886956522	-0.916801327	-0.916801327	-0.848484848	-0.882350862	-0.892255892	0.138888889	0.440860215	0.813440321
-0.959731544	-0.695652174	-0.817156075	-0.817156075	-0.787878788	-0.744162616	-0.973063973	0.022222222	0.323361561	0.891675025
0.033557047	-0.713043478	-0.758021888	-0.758021888	-0.787878788	-0.841520106	-0.894175126	0.305555556	0.940860215	-0.039117352
-0.812080537	-0.104347826	-0.831388419	-0.831388419	-0.727272727	-0.787008396	-0.87654321	0.333333333	0.38172043	0.69107322
-0.489932886	-0.573913043	-0.887992726	-0.887992726	-0.939393939	-0.84650464	-0.728395062	0.8	0.224307655	0.091801875
-0.530201342	-0.652173913	-0.601371883	-0.601371883	-0.787878788	-0.835899249	-0.834023599	0.033333333	0.548387097	0.991975928
-0.785234899	-0.408695652	-0.790768999	-0.790768999	-0.545454545	-0.750525851	-0.89316127	-0.472222222	0.521505376	0.488465396
-0.127516779	-0.704347826	-0.869770049	-0.869770049	-0.878787879	-0.920919134	-0.867564534	0.761111111	0.833333333	0.105315948
-0.879194631	-0.512557304	-0.951414048	-0.951414048	-0.545454545	-0.850640742	-0.860830527	-0.311111111	0.548387097	0.404212638
-0.718120805	-0.72173913	-0.84262448	-0.84262448	-0.545454545	-0.87361909	-0.853513679	-0.422222222	0.505376344	0.632898696
-0.369127517	-0.747826087	-0.62332578	-0.62332578	-0.848484848	-0.759116217	-0.831649832	-0.1	0.790322581	-0.075225677
-0.476510067	-0.582608696	-0.845281561	-0.845281561	-0.909090909	-0.84650464	-0.780022447	0.655555556	0.25756863	0.755265797
-0.785234899	-0.773913043	-0.84204501	-0.84204501	-0.818181818	-0.751232877	-0.806958474	-0.122222222	0.596774194	0.520561685
-0.624161074	-0.49289487	-0.888119927	-0.888119927	-0.666666667	-0.843570482	-0.883277217	-0.094444444	0.623655914	0.354062187
-0.973154362	-0.704347826	-0.652129669	-0.652129669	-0.727272727	-0.656208573	-0.982042649	0.061111111	0.313704905	0.055259513
-0.959731544	-0.669565217	-0.801849592	-0.801849592	-0.515151515	-0.856579761	-0.97979798	0.777777778	0.43238079	0.616706126
-0.959731544	-0.683593565	-0.813241121	-0.813241121	-0.424242424	-0.806709172	-0.952861953	0.966666667	0.370967742	0.749247743
-0.382550336	-0.817391304	-0.831788866	-0.831788866	-0.787878788	-0.828828988	-0.744107744	-0.172222222	0.46151247	0.531142911
-0.986577181	-0.834782609	-0.92236989	-0.92236989	-0.727272727	-0.90455148	-0.882196605	0.038888889	0.204301075	1
-0.919463087	-0.782608696	-0.905409798	-0.905409798	-0.606060606	-0.888926204	-0.892222514	0.783333333	0.370967742	0.703109328
-0.986577181	-0.32173913	-0.832585048	-0.832585048	-0.242424242	-0.851524525	-0.957351291	0.483333333	0.253298494	0.961885657
-0.879194631	-0.843478261	-0.820816628	-0.820816628	-0.666666667	-0.764171454	-0.948372615	0.738888889	0.338709677	0.853560682
-0.946308725	-0.591304348	0.88796917	0.88796917	-0.606060606	0.290817499	-0.982042649	0.144444444	-0.071169322	-0.340562728
-0.953020134	-0.8	-0.876525819	-0.876525819	-0.606060606	-0.754060981	-0.867473	-0.083333333	0.338709677	0.933801404
-0.503355705	-0.715781913	-0.870834766	-0.870834766	-0.939393939	-0.778049366	-0.771043771	-0.7	0.725806452	0.011033099
-0.744966443	-0.8	-0.881109755	-0.881109755	-0.606060606	-0.900521432	-0.93714927	0.194444444	0.430107527	0.699097292
-0.973154362	-0.530434783	-0.803324178	-0.803324178	-0.303030303	-0.785877154	-0.970819304	0.083333333	0.275076184	0.901705115
-0.986577181	-0.591304348	-0.854265699	-0.854265699	-0.651515152	-0.636906761	-0.975308642	0.933333333	0.228466015	1
-0.906040268	-0.808695652	-0.902785695	-0.902785695	-0.818181818	-0.890870526	-0.909179323	-0.594444444	0.274193548	0.819458375
-0.395973154	-0.556521739	-0.872851133	-0.872851133	-0.818181818	-0.863897481	-0.883277217	-0.372222222	0.655913978	0.309929789
-0.758389262	-0.52173913	-0.917752976	-0.917752976	-0.878787879	-0.839929297	-0.818181818	0.516666667	0.447970351	0.192549528
-0.516778523	-0.593318522	-0.8954269	-0.8954269	-0.939393939	-0.760070703	-0.890011223	-0.022222222	0.698924731	0.155466399
-0.986577181	-0.756521739	-0.81692523	-0.81692523	-0.727272727	-0.682368537	-0.799888431	-0.516666667	0.258064516	1
-0.261744966	-0.52173913	-0.777149103	-0.777149103	-0.939393939	-0.799381352	-0.865696404	0.261111111	0.768817204	0.285857573
-0.167785235	-0.614797043	-0.924819681	-0.924819681	-0.696969697	-0.782589483	-0.777777778	0.905555556	0.440860215	0.608826479
-0.516778523	-0.913043478	-0.935400894	-0.935400894	-0.96969697	-0.895996465	-0.717171717	-0.711111111	0.661290323	0.183550652
-0.570469799	-0.495652174	-0.852004353	-0.852004353	-0.454545455	-0.829005745	-0.914702581	-0.344444444	0.26344086	0.993981946
-0.973154362	-0.886956522	-0.750672515	-0.750672515	-0.575757576	-0.76272205	-0.955106622	-0.761111111	-0.020312401	-0.286282132
-0.986577181	-0.652173913	-0.740463482	-0.740463482	-0.818181818	-0.719416703	-0.964085297	0.861111111	0.177419355	0.995987964
-0.986577181	-0.713043478	-0.826818617	-0.826818617	-0.606060606	-0.823773752	-0.910213244	0.155555556	0.214965818	0.957873621
-0.959731544	-0.72173913	-0.85468499	-0.85468499	-0.636363636	-0.767706584	-0.964085297	0.038888889	0.341131893	0.983951856
-0.718120805	-0.573913043	-0.132039027	-0.132039027	-0.863636364	-0.667697746	-0.775533109	-0.05	0.548387097	0.440320963
-0.261744966	-0.275799217	-0.735573322	-0.735573322	-0.833333333	-0.63634114	-0.941638608	-2.78E-17	0.693548387	0.143430291
-0.986577181	-0.773913043	-0.687100437	-0.687100437	-0.666666667	-0.602757402	-0.957351291	-0.544444444	0.220430108	0.967903711
-0.181208054	-0.765217391	-0.727013186	-0.727013186	-0.878787879	-0.774953601	-0.809203143	0.011111111	0.485544845	0.460556966
-0.825503356	-0.562770174	-0.680924137	-0.680924137	-0.393939394	-0.635881573	-0.973063973	0.644444444	0.397849462	0.741223671
-0.89261745	-0.621330783	-0.871409525	-0.871409525	-0.424242424	-0.800724702	-0.982042649	-0.511111111	0.349462366	0.825476429
-0.610738255	-0.756521739	-0.690073164	-0.690073164	-0.757575758	-0.710119311	-0.845117845	0.016666667	0.774193548	0.580742227
-0.530201342	-0.330434783	-0.802707019	-0.802707019	-0.696969697	-0.773186036	-0.786756453	0.916666667	0.666666667	0.370110331
-0.973154362	-0.72173913	-0.823977801	-0.823977801	-0.696969697	-0.768024746	-0.973063973	-0.25	0.602071569	0.118304106
-0.932885906	-0.556521739	-0.802749419	-0.802749419	-0.454545455	-0.737092355	-0.950617284	-0.838888889	-0.296380433	-0.670108918
-0.986577181	-0.591304348	-0.66295115	-0.66295115	-0.545454545	-0.703508617	-0.888199414	-0.55	0.247311828	1
-0.516778523	-0.869565217	-0.877995694	-0.877995694	-0.909090909	-0.85463544	-0.897855048	-0.388888889	0.602150538	0.289869609
-0.530201342	-0.72173913	-0.858769545	-0.858769545	-0.787878788	-0.848908529	-0.984287318	-0.205555556	0.297740749	0.640922768
-0.959731544	-0.623657913	-0.875550614	-0.875550614	-0.363636364	-0.600106054	-0.977553311	-0.455555556	0.446236559	0.588766299
-0.973154362	-0.72173913	-0.871819394	-0.871819394	-0.818181818	-0.747238179	-0.970819304	-0.488888889	0.346814458	1
-0.932885906	-0.756521739	-0.88871353	-0.88871353	-0.575757576	-0.948493151	-0.881107648	-0.633333333	0.284946237	0.993981946
-0.530201342	-0.643478261	-0.838662414	-0.838662414	-0.424242424	-0.840035351	-0.89674523	-0.022222222	0.424554496	0.691440519
-0.758389262	-0.8	-0.862335876	-0.862335876	-0.787878788	-0.829005745	-0.914702581	-0.494444444	0.413978495	0.667001003
-0.973154362	-0.713043478	-0.883908171	-0.883908171	-0.636363636	-0.800017676	-0.880287792	-0.616666667	0.284946237	1
-0.973154362	-0.730434783	-0.780117119	-0.780117119	-0.333333333	-0.74699072	-0.846576532	-0.45	0.387096774	0.995987964
-0.879194631	-0.660869565	-0.826729105	-0.826729105	-0.818181818	-0.724259832	-0.867564534	-0.4	0.349462366	0.905717151
-0.973154362	-0.843478261	-0.923269717	-0.923269717	-0.575757576	-0.749889527	-0.966329966	0.966666667	0.327956989	0.913741224
0.194630872	-0.773913043	-0.773611039	-0.773611039	-0.727272727	-0.794997791	-0.912324772	0.894444444	0.768817204	0.159478435
-0.44966443	-0.173913043	-0.835402308	-0.835402308	-0.484848485	-0.716765356	-0.903248252	-0.644444444	0.704301075	0.141424273
-0.959731544	-0.895652174	-0.939683317	-0.939683317	-0.696969697	-0.88556783	-0.948372615	-0.144444444	0.360215054	0.933801404
-0.489932886	-0.695652174	-0.739394054	-0.739394054	-0.878787879	-0.707043747	-0.842873176	0.066666667	0.790322581	-0.117352056
-0.838926174	-0.742733565	-0.78538417	-0.78538417	-0.727272727	-0.73885992	-0.903479237	-0.627777778	0.446236559	0.426278837
-0.758389262	-0.869565217	-0.918789426	-0.918789426	-0.757575758	-0.9023597	-0.867564534	0.794444444	0.246023414	-0.013946625
-0.89261745	-0.713043478	-0.91374851	-0.91374851	-0.727272727	-0.878815731	-0.887766554	-0.694444444	0.265222026	0.797392177
-0.973154362	-0.791304348	-0.801171189	-0.801171189	-0.515151515	-0.807335395	-0.91694725	0.761111111	0.306451613	0.767301906
-0.476510067	-0.626086957	-0.809363855	-0.809363855	-0.787878788	-0.776791869	-0.804713805	0.261111111	0.541889656	0.295065548
-0.953020134	-0.730434783	-0.680118532	-0.680118532	-0.515151515	-0.68841361	-0.836335981	-0.611111111	0.284946237	0.995987964
-0.570469799	-0.501868348	-0.874551853	-0.874551853	-0.909090909	-0.829889527	-0.831649832	0.172222222	0.586021505	0.596790371
-0.127516779	-0.686956522	-0.597975153	-0.597975153	-0.787878788	-0.870225365	-0.802469136	0.094444444	0.741935484	0.019057172
-0.570469799	-0.660869565	-0.800558741	-0.800558741	-0.515151515	-0.823243482	-0.907968575	-0.816666667	0.365591398	1
-0.959731544	-0.539130435	-0.864653755	-0.864653755	-0.606060606	-0.841378701	-0.952861953	-0.377777778	0.284946237	0.995987964
-0.973154362	0.053388	-0.949854661	-0.949854661	-0.696969697	-0.761131242	-0.966329966	0.422222222	0.26344086	1
-0.718120805	-0.608695652	-0.922214423	-0.922214423	-0.606060606	-0.893062307	-0.939393939	0.183333333	0.352726953	0.299899699
-0.570469799	-0.643718435	-0.883550124	-0.883550124	-0.787878788	-0.827925005	-0.827160494	0.822222222	0.360215054	0.723169509
-0.959731544	-0.869565217	-0.959917649	-0.959917649	-0.545454545	-0.818824569	-0.964085297	0.838888889	0.433439346	0.668385438
-0.624161074	-0.747826087	-0.894150182	-0.894150182	-0.636363636	-0.888395935	-0.858585859	0.894444444	0.322580645	0.939819458
-0.932885906	-0.104347826	-0.893005375	-0.893005375	-0.727272727	-0.804684048	-0.87654321	0.2	0.403225806	0.737211635
-0.744966443	-0.075665565	-0.870203474	-0.870203474	-0.696969697	-0.736190897	-0.968574635	0.4	0.650537634	0.18555667
-0.986577181	-0.730434783	-0.751007005	-0.751007005	-0.121212121	-0.596111357	-0.923681257	0.661111111	0.226725113	0.995987964
0.006711409	-0.669565217	-0.648450272	-0.648450272	-0.787878788	-0.822677861	-0.75308642	0.205555556	0.731182796	-0.017051153
-0.89261745	-0.52173913	-0.919830588	-0.919830588	-0.727272727	-0.837384004	-0.827160494	0.466666667	0.447604505	0.192175441
-0.100671141	-0.732692783	-0.71252173	-0.71252173	-0.787878788	-0.802916483	-0.840628507	0.444444444	0.467741935	0.63891675
-0.986577181	-0.747826087	-0.824170958	-0.824170958	-0.636363636	-0.574794521	-0.975308642	-0.544444444	0.36084021	1
-0.973154362	-0.695652174	-0.709139134	-0.709139134	-0.575757576	-0.725603182	-0.977553311	-0.05	0.152366864	-0.109712957
-0.973154362	-0.539374957	-0.821042763	-0.821042763	-0.545454545	-0.625276182	-0.97979798	-0.588888889	0.456989247	0.61885657
-0.275167785	-0.8	-0.79388306	-0.79388306	-0.909090909	-0.825011047	-0.771043771	0.555555556	0.806451613	0.03109328
-0.812080537	-0.72173913	-0.833720432	-0.833720432	-0.454545455	-0.840035351	-0.883277217	-0.972222222	0.430107527	0.987963892
-0.355704698	-0.791304348	-0.953166591	-0.953166591	-0.909090909	-0.939902784	-0.858585859	0.355555556	0.811827957	0.125376128
-0.986577181	-0.713043478	-0.789562948	-0.789562948	-0.636363636	-0.697322139	-0.939393939	-0.361111111	0.23655914	0.993981946
-0.973154362	-0.417391304	-0.89911572	-0.89911572	-0.545454545	-0.831657092	-0.973063973	-0.505555556	0.230313285	0.100589773
-0.825503356	-0.808695652	-0.584873482	-0.584873482	-0.474747485	-0.574476359	-0.903479237	-0.65	0.478494624	0.520561685
-0.959731544	-0.652173913	-0.874090162	-0.874090162	-0.545454545	-0.8617057	-0.88381186	0.5	0.360215054	0.923771314
-0.651006711	-0.765217391	-0.84527685	-0.84527685	-0.939393939	-0.794962439	-0.815937149	0.6	0.607526882	0.26780341
-0.55704698	-0.965217391	-0.900086214	-0.900086214	-0.606060606	-0.806451613	-0.892255892	-0.866666667	0.301075269	0.997993982
-0.489932886	-0.641412435	-0.820237159	-0.820237159	-0.666666667	-0.810870526	-0.872053872	-0.594444444	0.64516129	0.211634905
-0.865771812	-0.895652174	-0.914822649	-0.914822649	-0.545454545	-0.808678745	-0.881032548	-0.666666667	0.290322581	0.921765296
-0.55704698	-0.660869565	-0.863829306	-0.863829306	-0.666666667	-0.876270437	-0.984287318	-0.283333333	0.296952416	0.867602808
-0.765100671	-0.634782609	-0.694723056	-0.694723056	-0.606060606	-0.782342024	-0.912457912	-0.677777778	0.279569892	0.90772317
-0.060402685	-0.669565217	-0.740661349	-0.740661349	-0.848484848	-0.717189571	-0.802469136	0.588888889	0.608079662	0.100657619
-0.838926174	-0.817391304	-0.858981546	-0.858981546	-0.878787879	-0.809986743	-0.919191919	0.605555556	0.209677419	0.997993982
-0.66442953	-0.598270435	-0.456495009	-0.456495009	-0.454545455	-0.628387097	-0.975308642	0.538888889	0.462365591	0.693079238
-0.89261745	-0.756521739	-0.860555066	-0.860555066	-0.484848485	-0.890410959	-0.884524718	-0.661111111	0.333333333	0.971915747
-0.409395973	-0.72173913	-0.695731239	-0.695731239	-0.757575758	-0.770216527	-0.919191919	0.066666667	0.535059822	0.404692952
-0.154362416	-0.104347826	-0.784493765	-0.784493765	-0.878787879	-0.725143615	-0.87654321	-0.388888889	0.741935484	-0.071213641
-0.44966443	-0.852173913	-0.913607176	-0.913607176	-0.878787879	-0.926221829	-0.784511785	0.066666667	0.655913978	0.323971916
0.476510067	-0.743021826	-0.765875353	-0.765875353	-0.787878788	-0.818824569	-0.869809203	-0.988888889	0.827956989	-0.171514544
-0.181208054	-0.660869565	-0.892505995	-0.892505995	-0.848484848	-0.903667698	-0.789001122	-0.094444444	0.725806452	0.173520562
-0.919463087	-0.811626261	-0.893297466	-0.893297466	-0.363636364	-0.776403005	-0.952861953	-0.083333333	0.360215054	0.819458375
-0.234899329	-0.834782609	-0.87553177	-0.87553177	-0.848484848	-0.882350862	-0.784511785	0.155555556	0.236520039	0.771002327
0.11409396	-0.663271652	-0.7152165	-0.7152165	-0.878787879	-0.721184269	-0.854096521	0.933333333	0.720430108	0.029087262
-0.986577181	-0.87826087	-0.782331353	-0.782331353	-0.727272727	-0.807618206	-0.97979798	-0.044444444	0.349462366	1
-0.865771812	-0.554917391	-0.772042231	-0.772042231	-0.484848485	-0.622200619	-0.950617284	-0.65	0.456989247	0.759277834
-0.973154362	-0.408695652	-0.844884648	-0.844884648	-0.515151515	-0.791886876	-0.968574635	-0.938888889	0.387096774	1
-0.852348993	-0.485127391	-0.813014986	-0.813014986	-0.181818182	-0.701281485	-0.964085297	-0.466666667	0.360215054	0.705115346
-0.583892617	-0.634782609	-0.855782685	-0.855782685	-0.757575758	-0.851524525	-0.982042649	0.138888889	0.296853875	0.610832497
-0.812080537	-0.686956522	-0.819535199	-0.819535199	-0.727272727	-0.826354397	-0.865319865	-0.588888889	0.313967263	0.558676028
-0.986577181	-0.67826087	-0.685847274	-0.685847274	-0.515151515	-0.775095007	-0.970819304	0.911111111	0.333333333	0.997993982
-0.637583893	-0.765217391	-0.662282169	-0.662282169	-0.939393939	-0.641643836	-0.703703704	-0.016666667	0.801075269	-0.163490471
-0.315436242	-0.635214957	-0.887564013	-0.887564013	-0.515151515	-0.869906319	-0.898989899	0.766666667	0.569892473	0.410230692
-0.973154362	-0.69782687	-0.789148368	-0.789148368	-0.090909091	-0.756076005	-0.97979798	-0.616666667	0.47311828	0.564694082
-0.89261745	-0.773913043	-0.937096903	-0.937096903	-0.393939394	-0.757419355	-0.919191919	-0.894444444	0.403225806	0.588766299
-0.127516779	-0.64866687	-0.867503993	-0.867503993	-0.878787879	-0.854191023	-0.784511785	0.333333333	0.731182796	0.273821464
-0.973154362	-0.828825391	-0.836518847	-0.836518847	-0.515151515	-0.623084401	-0.966329966	0.016666667	0.413978495	0.727181545
-0.932885906	-0.591304348	-0.812011514	-0.812011514	-0.666666667	-0.755192223	-0.955106622	-0.55	0.367212566	1
-0.973154362	-0.869565217	-0.814833485	-0.814833485	-0.515151515	-0.720300486	-0.973063973	-0.405555556	0.349462366	0.983951856
-0.946308725	-0.843478261	-0.839321973	-0.839321973	-0.636363636	-0.873265577	-0.932659933	-0.827777778	0.311827957	0.991975928
-0.476510067	-0.87826087	-0.927387251	-0.927387251	-0.651515152	-0.907591692	-0.941638608	0.733333333	0.489247312	0.787362086
-0.570469799	-0.652173913	-0.79591356	-0.79591356	-0.818181818	-0.780857269	-0.910213244	-0.605555556	0.319222814	0.472417252
-0.986577181	-0.895652174	-0.911765122	-0.911765122	-0.848484848	-0.750349094	-0.961840629	-0.494444444	0.204301075	0.997993982
-0.973154362	-0.547826087	-0.8873049	-0.8873049	0	-0.868316394	-0.948372615	0.455555556	0.215557067	0.646940822
-0.825503356	-0.582608696	-0.754182312	-0.754182312	-0.454545455	-0.82073354	-0.901234568	-0.666666667	0.21798776	0.91775326
-0.744966443	-0.860869565	-0.927599252	-0.927599252	-0.878787879	-0.851524525	-0.867564534	-0.133333333	0.521505376	0.456369107
-0.946308725	-0.660869565	-0.790321441	-0.790321441	0.090909091	-0.731330093	-0.982042649	0.7	0.541485751	0.296251867
-0.852348993	-0.808695652	-0.934783735	-0.934783735	-0.666666667	-0.893451171	-0.934904602	-0.383333333	0.220430108	1
-0.785234899	-0.713043478	-0.828349736	-0.828349736	-0.545454545	-0.856579761	-0.921436588	-0.588888889	0.317204301	0.977933801
-0.785234899	-0.617391304	-0.897975625	-0.897975625	-0.939393939	-0.829818825	-0.892255892	-0.988888889	0.230732472	0.993981946
-0.22147651	-0.591304348	-0.484337826	-0.484337826	-0.242424242	-0.788917366	-0.869809203	-0.855555556	0.467741935	0.767301906
-0.422818792	-0.639538783	-0.870528542	-0.870528542	-0.727272727	-0.840035351	-0.719416386	0.611111111	0.344086022	0.733199599
-0.959731544	-0.594848435	-0.644139582	-0.644139582	-0.424242424	-0.548559434	-0.975308642	-0.516666667	0.35483871	0.576730191
-0.718120805	-0.706509739	-0.876987511	-0.876987511	-0.272727273	-0.844913831	-0.957351291	-0.466666667	0.344086022	0.821464393
-0.704697987	-0.817391304	-0.898032158	-0.898032158	-0.909090909	-0.932337605	-0.804713805	-0.066666667	0.73655914	0.203610832
-0.946308725	-0.652173913	-0.775052647	-0.775052647	-0.666666667	-0.578895272	-0.921436588	-0.105555556	0.360215054	0.92778335
-0.973154362	-0.791304348	-0.839665886	-0.839665886	-0.787878788	-0.667697746	-0.964085297	-0.088888889	0.247311828	1
-0.436241611	-0.914037304	-0.935603473	-0.935603473	-0.939393939	-0.83077331	-0.865319865	0.85	0.639784946	0.283851555
-0.959731544	-0.713043478	-0.88684792	-0.88684792	-0.636363636	-0.816173221	-0.973063973	-0.377777778	0.284946237	1
-0.704697987	-0.826086957	-0.90943782	-0.90943782	-0.787878788	-0.797613787	-0.914702581	0.066666667	0.634408602	0.165496489
-0.89261745	-0.660869565	-0.689870585	-0.689870585	-0.454545455	-0.733981441	-0.869809203	-0.194444444	0.422232665	0.646512376
0.073825503	-0.8	-0.694025808	-0.694025808	-0.848484848	-0.837384004	-0.860830527	0.155555556	0.309314755	0.050770466
-0.959731544	-0.756521739	-0.808666607	-0.808666607	-0.575757576	-0.844984534	-0.970819304	-0.294444444	0.458584156	0.53974372
-0.986577181	-0.817391304	-0.835138484	-0.835138484	-0.818181818	-0.728325232	-0.957351291	-0.511111111	0.225806452	1
-0.919463087	-0.886956522	-0.865162558	-0.865162558	-0.787878788	-0.773256739	-0.910213244	-0.405555556	0.215053763	0.861584754
-0.852348993	-0.669565217	-0.795197467	-0.795197467	-0.666666667	-0.917702165	-0.885521886	-0.677777778	0.322580645	0.48445336
-0.973154362	-0.773913043	-0.8894202	-0.8894202	-0.545454545	-0.685903668	-0.973063973	0.15	0.274193548	0.98996991
0.516778523	-0.313043478	0.77075609	0.77075609	-0.696969697	-0.466195316	-0.847362514	-0.027777778	0.811827957	-0.059177533
-0.838926174	-0.617391304	-0.90143831	-0.90143831	-0.848484848	-0.847494476	-0.872053872	-0.127777778	0.230765318	0.993981946
-0.355704698	-0.686956522	-0.85509957	-0.85509957	-0.878787879	-0.843146266	-0.811447811	-0.105555556	0.452727527	0.556945336
-0.973154362	-0.617391304	-0.853559028	-0.853559028	-0.393939394	-0.522262483	-0.964085297	-0.133333333	0.333333333	0.931795386
-0.959731544	-0.791304348	-0.871795838	-0.871795838	-0.575757576	-0.825470614	-0.867589498	0.877777778	0.387096774	0.885656971
-0.865771812	-0.808695652	-0.764438456	-0.764438456	-0.575757576	-0.906778612	-0.948372615	-0.988888889	0.430107527	0.987963892
-0.959731544	-0.356521739	-0.78496959	-0.78496959	-0.666666667	-0.788422448	-0.95959596	0.972222222	0.361236011	0.292165959
-0.852348993	-0.104347826	-0.721840358	-0.721840358	-0.575757576	-0.603641184	-0.87654321	0.622222222	0.344086022	0.743229689
-0.825503356	-0.852173913	-0.847368595	-0.847368595	-0.848484848	-0.749465312	-0.939393939	-0.388888889	0.209677419	0.881644935
-0.610738255	-0.791304348	-0.870509698	-0.870509698	-0.666666667	-0.875775519	-0.887941789	0.116666667	0.344086022	0.895687061
-0.463087248	-0.459689304	-0.872742777	-0.872742777	-0.848484848	-0.79849757	-0.847362514	0.588888889	0.741935484	-0.029087262
-0.865771812	-0.808695652	-0.909117463	-0.909117463	-0.727272727	-0.944781264	-0.905723906	-0.511111111	0.408602151	0.987963892
-0.973154362	-0.784255217	-0.844928226	-0.844928226	-0.393939394	-0.780491131	-0.964085297	-0.322222222	0.360215054	0.741223671
-0.32885906	-0.747826087	-0.809985725	-0.809985725	-0.727272727	-0.780821918	-0.879610565	-0.094444444	0.677419355	0.604814443
-0.583892617	-0.573913043	-0.879286545	-0.879286545	-0.575757576	-0.920919134	-0.885521886	-0.022222222	0.263218347	0.614844534
-0.919463087	-0.364679391	-0.819879112	-0.819879112	-0.606060606	-0.68053027	-0.966329966	-0.022222222	0.38172043	0.757271815
-0.691275168	-0.747826087	-0.849940875	-0.849940875	-0.878787879	-0.832081308	-0.85634119	0.011111111	0.346157514	0.757271815
-0.973154362	-0.67826087	-0.848866736	-0.848866736	-0.242424242	-0.754591251	-0.982042649	-0.333333333	0.387096774	0.985957874
-0.919463087	-0.817391304	-0.950104352	-0.950104352	-0.696969697	-0.951391958	-0.91694725	-0.638888889	0.195933529	0.909144911
-0.476510067	-0.417701043	-0.941539505	-0.941539505	-0.909090909	-0.811330093	-0.921436588	0.066666667	0.61827957	0.149448345
-0.959731544	-0.6	-0.815775712	-0.815775712	-0.454545455	-0.723376049	-0.975308642	0.65	0.256550367	0.921765296
-0.986577181	-0.791304348	-0.856663667	-0.856663667	-0.787878788	-0.673884224	-0.914702581	-0.511111111	0.274193548	0.977933801
-0.852348993	-0.573913043	-0.90740732	-0.90740732	-0.333333333	-0.87361909	-0.919191919	-0.322222222	0.483870968	0.544633902
-0.624161074	-0.8	-0.903204986	-0.903204986	-0.787878788	-0.863013699	-0.842873176	0.372222222	0.505376344	0.538615848
-0.530201342	-0.037965565	-0.85178293	-0.85178293	-0.575757576	-0.868705259	-0.941638608	0.655555556	0.451612903	0.719157472
-0.194630872	-0.52173913	-0.792328385	-0.792328385	-0.878787879	-0.826283694	-0.780022447	0.038888889	0.537396208	0.30826334
-0.624161074	-0.730434783	-0.864187352	-0.864187352	-0.909090909	-0.873194874	-0.887452426	0.338888889	0.795698925	0.099297894
-0.637583893	-0.834782609	-0.676085799	-0.676085799	-0.818181818	-0.855059655	-0.867564534	0.316666667	0.602150538	0.735205617
-0.825503356	-0.886956522	-0.861902451	-0.861902451	-0.636363636	-0.794538224	-0.948372615	-0.555555556	0.546736522	0.280829727
-0.463087248	-0.486956522	-0.711716126	-0.711716126	-0.803030303	-0.841449403	-0.811447811	0.472222222	0.564516129	0.32998997
-0.570469799	-0.669565217	-0.667784776	-0.667784776	-0.555555545	-0.626796288	-0.874298541	-0.216666667	0.224688588	0.336008024
-0.959731544	-0.843478261	-0.658145791	-0.658145791	-0.454545455	-0.695483871	-0.952861953	-0.427777778	0.295698925	0.829488465
-0.89261745	-0.234782609	-0.706797699	-0.706797699	0	-0.741051701	-0.966329966	-0.911111111	0.615501425	0.078859019
-0.959731544	-0.573913043	-0.780673033	-0.780673033	-0.515151515	-0.822748564	-0.910213244	-0.516666667	0.295698925	0.995987964
-0.677852349	-0.089150783	-0.837286762	-0.837286762	-0.727272727	-0.756694653	-0.97979798	-0.138888889	0.5	0.510531595
-0.986577181	-0.808695652	-0.897504511	-0.897504511	-0.787878788	-0.793654441	-0.975308642	0.561111111	0.247311828	0.961885657
-0.785234899	-0.826086957	-0.925705375	-0.925705375	-0.696969697	-0.853751657	-0.863075196	0.85	0.262326491	0.683166003
-0.973154362	-0.608695652	-0.551047521	-0.551047521	-0.212121212	-0.619089704	-0.970819304	-0.561111111	0.284946237	0.827482447
-0.973154362	-0.652173913	-0.929186905	-0.929186905	-0.727272727	-0.767211666	-0.982042649	0.844444444	0.307397824	0.899699097
-0.798657718	-0.104347826	-0.824613805	-0.824613805	-1	-0.722068051	-0.87654321	0.55	0.376344086	0.512537613
-0.637583893	-0.747826087	-0.901579644	-0.901579644	-0.909090909	-0.942129916	-0.818181818	0.627777778	0.768817204	0.514543631
-0.986577181	-0.730434783	-0.821636366	-0.821636366	-0.636363636	-0.781281485	-0.977553311	-0.405555556	0.322580645	1
-0.744966443	-0.492454522	-0.517834008	-0.517834008	-0.393939394	-0.787467963	-0.865319865	-0.3	0.516129032	0.54663992
-0.932885906	-0.513500261	-0.677240028	-0.677240028	-0.515151515	-0.835192223	-0.982042649	-0.261111111	0.387096774	0.771313942
-0.973154362	-0.791304348	-0.840193533	-0.840193533	0.03030303	-0.90101635	-0.961840629	-0.911111111	0.322580645	0.991975928
-0.986577181	-0.843478261	-0.80101101	-0.80101101	-0.757575758	-0.770676094	0.52637486	-0.522222222	0.129032258	0.981945838
-0.959731544	-0.547826087	-0.802085149	-0.802085149	-0.454545455	-0.716694653	-0.973063973	-0.316666667	-0.226114567	-0.567290507
-0.973154362	-0.869565217	-0.846402812	-0.846402812	-0.606060606	-0.765373398	-0.934904602	-0.705555556	0.284946237	0.951855567
-0.986577181	-0.686956522	-0.860168753	-0.860168753	-0.575757576	-0.742960672	-0.807559668	-0.938888889	0.327956989	1
-0.422818792	-0.67826087	-0.798123083	-0.798123083	-0.757575758	-0.874962439	-0.932659933	0.327777778	0.510752688	0.468405216
-0.302013423	-0.074192	-0.864870467	-0.864870467	-0.909090909	-0.877790544	-0.851851852	0.427777778	0.634408602	0.380140421
-0.986577181	-0.765217391	-0.892699152	-0.892699152	-0.757575758	-0.863897481	-0.890307453	-0.338888889	0.182795699	1
-0.489932886	-0.72173913	-0.920744548	-0.920744548	-0.787878788	-0.802916483	-0.833894501	-0.833333333	0.339128215	0.293881645
-0.261744966	-0.454755391	-0.834238657	-0.834238657	-0.696969697	-0.787008396	-0.89674523	0.9	0.661290323	0.398194584
-0.973154362	-0.756521739	-0.726664562	-0.726664562	-0.727272727	-0.743703049	-0.973063973	-0.538888889	0.231182796	1
-0.436241611	-0.747826087	-0.86372095	-0.86372095	-0.878787879	-0.834874061	-0.802469136	0.177777778	0.346223209	0.671013039
-0.946308725	-0.634782609	-0.756726325	-0.756726325	-0.121212121	-0.803376049	-0.968574635	0.3	0.430107527	0.997993982
-0.959731544	-0.530434783	-0.883927015	-0.883927015	-0.545454545	-0.818824569	-0.946127946	-0.616666667	0.351347371	1
-0.744966443	-0.660869565	-0.749395797	-0.749395797	-0.424242424	-0.829889527	-0.964085297	0.344444444	0.387096774	0.929789368
-0.919463087	-0.608695652	-0.68197472	-0.68197472	-0.393939394	-0.748121962	-0.950617284	-0.472222222	0.387096774	0.991975928
-0.959731544	-0.104347826	-0.878631697	-0.878631697	-0.393939394	-0.671692444	-0.87654321	-0.75	0.376344086	0.781344032
-0.959731544	-0.782608696	-0.733236598	-0.733236598	-0.727272727	-0.657976138	-0.982042649	0.294444444	0.317204301	0.957873621
-0.825503356	-0.652173913	-0.827148396	-0.827148396	-0.363636364	-0.912152011	-0.881032548	-0.7	0.204144673	0.881196989
-0.973154362	-0.92173913	-0.759298606	-0.759298606	-0.575757576	-0.562174105	-0.982042649	-0.866666667	0.376344086	0.995987964
-0.959731544	-0.669565217	-0.690619656	-0.690619656	-0.151515152	-0.715881573	-0.970819304	-0.5	0.268817204	0.939819458
-0.959731544	-0.704347826	-0.836165512	-0.836165512	-0.303030303	-0.760636323	-0.95959596	-0.766666667	0.576827478	0.192449006
-0.986577181	-0.747826087	-0.905141263	-0.905141263	-0.363636364	-0.925762262	-0.889931951	-0.688888889	0.23655914	1
-0.906040268	-0.530434783	-0.697172847	-0.697172847	-0.484848485	-0.834732656	-0.925925926	0.688888889	0.360215054	0.713139418
-0.973154362	-0.860869565	-0.915807277	-0.915807277	-0.606060606	-0.751657092	-0.982042649	-0.666666667	-0.006044411	-0.27169273
-0.946308725	-0.652173913	-0.85103857	-0.85103857	-0.424242424	-0.773256739	-0.878831566	-0.638888889	0.274193548	0.991975928
-0.771812081	-0.365217391	-0.642273971	-0.642273971	-0.545454545	-0.736915599	-0.840628507	-0.127777778	0.698924731	0.18555667
-0.825503356	-0.806533739	-0.821876634	-0.821876634	-0.424242424	-0.645603182	-0.946127946	0.05	0.553763441	0.470411234
-0.959731544	-0.817391304	-0.831327174	-0.831327174	-0.060606061	-0.758126381	-0.975308642	0.25	0.345763348	1
-0.973154362	-0.47826087	-0.834855816	-0.834855816	-0.333333333	-0.728254529	-0.977553311	0.938888889	0.333333333	0.993981946
-0.503355705	-0.571148783	-0.768537145	-0.768537145	-0.848484848	-0.662395051	-0.777777778	-0.05	0.709677419	0.291875627
-0.973154362	-0.730434783	-0.933134837	-0.933134837	-0.636363636	-0.844454264	-0.943883277	-0.588888889	0.327956989	0.971915747
-0.302013423	-0.486956522	-0.675558152	-0.675558152	-0.696969697	-0.753884224	-0.892255892	-0.411111111	0.595154688	0.138619808
0.087248322	-0.192129217	-0.807743224	-0.807743224	-0.818181818	-0.724719399	-0.907968575	0.461111111	0.682795699	0.233701103
-0.906040268	-0.8	-0.869982051	-0.869982051	-0.818181818	-0.749889527	-0.93714927	-0.783333333	0.290322581	0.991975928
-0.181208054	-0.806677913	-0.817773234	-0.817773234	-0.772727273	-0.676995139	-0.930415264	-0.377777778	0.758064516	0.133400201
-0.771812081	-0.686956522	-0.767891719	-0.767891719	-0.696969697	-0.55634114	-0.818181818	-0.572222222	0.581068485	0.179992663
-0.731543624	-0.05253487	-0.84581392	-0.84581392	-0.272727273	-0.772443659	-0.955106622	-0.477777778	0.510752688	0.719157472
-0.906040268	-0.710208957	-0.804789342	-0.804789342	-0.575757576	-0.716765356	-0.973063973	-0.333333333	0.440860215	0.510531595
-0.973154362	-0.556521739	-0.849286027	-0.849286027	-0.151515152	-0.85463544	-0.946127946	-0.838888889	0.284946237	0.997993982
-0.315436242	-0.150754	-0.852550845	-0.852550845	-0.818181818	-0.760070703	-0.928170595	0.083333333	0.639784946	0.275827482
-0.89261745	-0.886956522	-0.885222578	-0.885222578	-0.666666667	-0.866690234	-0.973063973	0.25	0.387096774	0.83550652
-0.825503356	-0.547826087	-0.858680034	-0.858680034	-0.848484848	-0.867185152	-0.905450521	-0.716666667	0.274193548	0.961885657
0.167785235	-0.634782609	-0.581528575	-0.581528575	-0.787878788	-0.834732656	-0.815937149	0.277777778	0.661290323	0.019057172
-0.248322148	-0.791304348	-0.868672355	-0.868672355	-0.727272727	-0.894405656	-0.851851852	-0.444444444	0.639784946	0.309929789
-0.288590604	-0.573913043	-0.800572874	-0.800572874	-0.878787879	-0.821051701	-0.841034155	0.166666667	0.704301075	0.295887663
-0.879194631	-0.660869565	-0.855900463	-0.855900463	-0.545454545	-0.691595228	-0.941638608	-0.977777778	0.285652981	0.648946841
-0.838926174	-0.695652174	-0.905895045	-0.905895045	-0.575757576	-0.853751657	-0.950617284	-0.422222222	0.324938226	0.875626881
-0.704697987	0.046694	-0.906229536	-0.906229536	-0.575757576	-0.859478568	-0.91694725	-0.622222222	0.344086022	0.90772317
0.073825503	-0.756521739	-0.384037727	-0.384037727	-0.939393939	-0.626159965	-0.898989899	0.583333333	0.811827957	0.669007021
-0.610738255	-0.713043478	-0.889566246	-0.889566246	-0.878787879	-0.821051701	-0.887766554	-0.711111111	0.327368918	0.275827482
-0.932885906	-0.104347826	-0.864790378	-0.864790378	-0.696969697	-0.716765356	-0.87654321	-0.683333333	0.295698925	0.805416249
-0.463087248	-0.104347826	-0.904698417	-0.904698417	-0.818181818	-0.855519222	-0.87654321	0.327777778	0.580645161	0.40220662
-0.89261745	-0.87826087	-0.971455223	-0.971455223	-0.515151515	-0.88068935	-0.932659933	0.788888889	0.435660558	0.662621668
-0.731543624	-0.660869565	-0.915171273	-0.915171273	-0.090909091	-0.809986743	-0.888064041	-0.833333333	0.424731183	0.841524574
-0.973154362	-0.765217391	-0.811771246	-0.811771246	-0.636363636	-0.739743703	-0.968574635	-0.572222222	0.284946237	1
-0.248322148	-0.582608696	-0.80901052	-0.80901052	-0.696969697	-0.737410517	-0.829405163	0.088888889	0.538607924	0.304704385
-0.624161074	-0.565217391	-0.832877138	-0.832877138	-0.727272727	-0.912965091	-0.8463196	0.822222222	0.559139785	0.981945838
-0.973154362	-0.92173913	-0.890126871	-0.890126871	-0.696969697	-0.836959788	-0.934904602	0.955555556	0.258064516	0.993981946
-0.44966443	-0.834782609	-0.899318299	-0.899318299	-0.939393939	-0.867715422	-0.820426487	0.238888889	0.28742913	0.597725214
-0.852348993	-0.765217391	-0.843538441	-0.843538441	-0.787878788	-0.845338047	-0.93714927	-0.266666667	0.424731183	0.929789368
-0.973154362	-0.652173913	-0.817349232	-0.817349232	-0.606060606	-0.738930623	-0.977553311	-0.227777778	0.408602151	0.92778335
0.140939597	-0.603170783	-0.272148231	-0.272148231	-0.606060606	-0.638992488	-0.786756453	-0.055555556	0.666666667	0.187562688
-0.959731544	-0.104347826	-0.846902192	-0.846902192	-0.757575758	-0.678303137	-0.87654321	-0.45	0.338709677	0.787362086
-0.32885906	-0.808695652	-0.862444232	-0.862444232	-0.878787879	-0.835616438	-0.849607183	0.166666667	0.870967742	-0.065195587
-0.812080537	-0.782608696	-0.877717737	-0.877717737	-0.303030303	-0.862129916	-0.919052538	0.844444444	0.327956989	0.943831494
-0.946308725	-0.583041043	-0.361706939	-0.361706939	-0.333333333	-0.353833723	-0.97979798	-0.138888889	0.35483871	0.84553661
-0.852348993	-0.608695652	-0.758412912	-0.758412912	-0.666666667	-0.758727353	-0.928170595	-0.594444444	0.090538907	-0.1729337
-0.973154362	-0.513043478	-0.793199945	-0.793199945	-0.696969697	-0.826778612	-0.973063973	-0.572222222	0.306451613	0.913741224
-0.597315436	-0.502000261	-0.871131568	-0.871131568	-0.878787879	-0.842686699	-0.85634119	0.261111111	0.569892473	0.636910732
-0.966442953	-0.660869565	-0.687081592	-0.687081592	-0.636363636	-0.701564295	-0.977553311	-0.972222222	0.311827957	0.873620863
-0.744966443	-0.8	-0.887441523	-0.887441523	-0.939393939	-0.90455148	-0.833894501	-0.038888889	0.698924731	0.155466399
-0.946308725	-0.817391304	-0.896218371	-0.896218371	-0.696969697	-0.875386655	-0.982042649	-0.866666667	0.306451613	1
-0.986577181	-0.791304348	-0.928343611	-0.928343611	-0.696969697	-0.82426867	-0.887766554	-0.627777778	0.209677419	1
0.033557047	-0.732452522	-0.716545041	-0.716545041	-0.787878788	-0.748581529	-0.863075196	-0.916666667	0.768817204	-0.12337011
-0.194630872	-0.179869913	-0.734230648	-0.734230648	-0.681818182	-0.639416703	-0.912457912	0.055555556	0.698924731	0.149448345
-0.570469799	-0.834782609	-0.884742042	-0.884742042	-0.575757576	-0.915156871	0.829405163	-0.838888889	0.387096774	0.987963892
-0.946308725	-0.765217391	-0.845926987	-0.845926987	-0.636363636	-0.764489616	-0.977553311	-0.505555556	0.444144536	0.582154602
-0.973154362	-0.582608696	-0.779815606	-0.779815606	-0.787878788	-0.620433053	-0.97979798	-0.438888889	0.306451613	1
-0.959731544	-0.688734087	-0.70646792	-0.70646792	-0.303030303	-0.796432043	-0.961840629	0.422222222	0.333333333	0.843530592
-0.476510067	-0.104347826	-0.823431309	-0.823431309	-0.96969697	-0.708351745	-0.87654321	0.627777778	0.741935484	0.017051153
-0.744966443	-0.600444522	-0.934557601	-0.934557601	-0.575757576	-0.794962439	-0.955106622	-0.4	0.569892473	0.360080241
-0.973154362	-0.4	-0.654546482	-0.654546482	-0.606060606	-0.767706584	-0.961840629	-2.78E-17	0.220430108	0.997993982
-0.986577181	-0.852173913	-0.844725647	-0.844725647	-0.727272727	-0.761131242	-0.973063973	0.072222222	0.23655914	0.993981946
-0.946308725	-0.808695652	-0.898022736	-0.898022736	0.393939394	-0.889916041	-0.914130492	-0.094444444	0.220430108	1
-0.959731544	-0.686956522	-0.842492568	-0.842492568	-0.303030303	-0.775802033	-0.975308642	-0.577777778	0.660316366	0.7298033
-0.906040268	-0.591304348	-0.895478722	-0.895478722	-0.606060606	-0.904056562	-0.961840629	0.494444444	0.504310619	0.250158962
-0.785234899	-0.87826087	-0.885759647	-0.885759647	-0.727272727	-0.807794962	-0.950617284	-0.727777778	0.569759133	0.213209578
0.100671141	-0.756521739	-0.781926195	-0.781926195	-0.666666667	-0.865170128	-0.815937149	0.238888889	0.629032258	0.215646941
-0.959731544	-0.52173913	-0.635734914	-0.635734914	-0.484848485	-0.525868316	-0.982042649	-0.427777778	0.017113433	-0.211380621
-0.32885906	-0.434782609	-0.856555311	-0.856555311	-0.696969697	-0.768908529	-0.868637981	0.977777778	0.623655914	0.285857573
-0.785234899	-0.669565217	-0.840735314	-0.840735314	-0.848484848	-0.839611136	-0.831649832	-0.522222222	0.364190624	0.741223671
-0.865771812	-0.72173913	-0.778194975	-0.778194975	-0.484848485	-0.775978789	-0.932659933	-0.611111111	0.38172043	0.440320963
-0.691275168	-0.713043478	-0.86496469	-0.86496469	-0.787878788	-0.831657092	-0.930415264	-0.961111111	0.446236559	0.516549649
-0.315436242	-0.765217391	-0.8114556	-0.8114556	-0.636363636	-0.862129916	-0.845117845	-0.883333333	0.548387097	1
-0.530201342	-0.547826087	-0.896119437	-0.896119437	-0.696969697	-0.857604949	-0.89674523	-0.9	0.263711055	0.420260782
-0.986577181	-0.72173913	-0.716987888	-0.716987888	-0.727272727	-0.666389748	-0.955106622	0.877777778	0.252688172	0.995987964
-0.463087248	-0.702089826	-0.881458379	-0.881458379	-0.939393939	-0.857286787	-0.714927048	-0.538888889	0.844086022	-0.179538616
-0.463087248	-0.747826087	-0.886164805	-0.886164805	-0.636363636	-0.842686699	-0.822671156	-0.122222222	0.533054224	0.321016263
-0.651006711	-0.8	-0.664307958	-0.664307958	-0.878787879	-0.816173221	-0.886290781	0.316666667	0.247311828	0.819458375
-0.436241611	-0.747826087	-0.62544108	-0.62544108	-0.848484848	-0.720724702	-0.840628507	-0.1	0.484535082	0.463522762
-0.744966443	-0.72173913	-0.766709224	-0.766709224	-0.575757576	-0.635881573	-0.898989899	-0.844444444	0.52688172	0.504513541
-0.785234899	-0.695652174	-0.880125128	-0.880125128	-0.727272727	-0.836394167	-0.939393939	-0.783333333	0.326974752	0.516549649
-0.704697987	-0.869565217	-0.846214366	-0.846214366	-0.818181818	-0.87849757	-0.928170595	-0.477777778	0.365591398	0.843530592
-0.986577181	-0.860869565	-0.796841654	-0.796841654	-0.606060606	-0.652249227	-0.961840629	-0.738888889	0.295698925	0.987963892
-0.932885906	-0.843478261	-0.805609079	-0.805609079	-0.727272727	-0.834449845	-0.934904602	0.072222222	0.268817204	0.965897693
-0.986577181	-0.886956522	-0.881491357	-0.881491357	-0.727272727	-0.752540875	-0.975308642	-0.772222222	0.23655914	1
-0.852348993	-0.608695652	-0.888534507	-0.888534507	-0.393939394	-0.87849757	-0.950617284	0.005555556	0.520773684	0.266992888
-0.959731544	-0.669565217	-0.808073004	-0.808073004	-0.181818182	-0.752540875	-0.968574635	-0.622222222	0.536941815	0.309597949
-0.973154362	-0.67826087	-0.894993475	-0.894993475	-0.636363636	-0.815749006	-0.984287318	0.061111111	0.295539987	0.925777332
-0.66442953	-0.713043478	-0.840419668	-0.840419668	-0.575757576	-0.817198409	-0.885189647	-0.172222222	0.467741935	0.626880642
-0.973154362	-0.756521739	-0.804487829	-0.804487829	-0.393939394	-0.733981441	-0.925197813	-0.761111111	0.322580645	0.963891675
-0.838926174	-0.104347826	-0.92402821	-0.92402821	-0.575757576	-0.763146266	-0.87654321	0.327777778	0.322580645	0.811434303
-0.946308725	-0.660869565	-0.884525329	-0.884525329	-0.696969697	-0.771559876	-0.966329966	-0.488888889	0.293470613	0.791374122
-0.832214765	-0.895652174	-0.884911643	-0.884911643	-0.606060606	-0.825470614	-0.838383838	0.927777778	0.430107527	0.673019057
-0.248322148	-0.469565217	-0.736247014	-0.736247014	-0.909090909	-0.885108263	-0.806958474	0.383333333	0.428442711	0.628272731
-0.489932886	-0.67826087	-0.910615604	-0.910615604	-0.803030303	-0.860645161	-0.809203143	0.188888889	0.483870968	0.745235707
-0.55704698	-0.634782609	-0.612150964	-0.612150964	-0.696969697	-0.838267786	-0.893888609	-0.194444444	0.596774194	0.496489468
-0.959731544	-0.556521739	-0.831572153	-0.831572153	-0.363636364	-0.847105612	-0.982042649	-0.622222222	0.274353546	0.803410231
-0.758389262	-0.608695652	-0.747619698	-0.747619698	-0.818181818	-0.790119311	-0.880051019	0.344444444	0.284946237	1
-0.986577181	-0.713043478	-0.835180884	-0.835180884	-0.484848485	-0.794962439	-0.841327791	-0.422222222	0.295698925	0.993981946
0.140939597	-0.747826087	-0.746239335	-0.746239335	-0.787878788	-0.818400354	-0.79349046	0.25	0.613532386	0.084642321
-0.771812081	-0.634782609	-0.880398374	-0.880398374	-0.818181818	-0.879805568	-0.824920888	0.705555556	0.268817204	0.973921765
-0.946308725	-0.652173913	-0.7540504	-0.7540504	-0.484848485	-0.8060981	-0.95959596	-0.716666667	0.118709041	-0.144128983
-0.879194631	-0.60807113	-0.624183207	-0.624183207	-0.060606061	-0.423157629	-0.934904602	0.933333333	0.397849462	0.755265797
-0.959731544	-0.6	-0.893094887	-0.893094887	-0.575757576	-0.889916041	-0.966329966	0.477777778	0.504676465	0.25053305
-0.315436242	-0.765217391	-0.822083924	-0.822083924	-0.848484848	-0.832081308	-0.932659933	0.944444444	0.510752688	0.677031093
0.006711409	-0.573913043	-0.718349406	-0.718349406	-0.636363636	-0.84296951	-0.71043771	-0.055555556	0.475642385	0.558873804
-0.288590604	-0.669565217	-0.823426598	-0.823426598	-0.909090909	-0.894829872	-0.899772101	0.277777778	0.693548387	0.39217653
-0.919463087	-0.634782609	-0.83213749	-0.83213749	-0.242424242	-0.857711003	-0.91503039	-0.888888889	0.38172043	0.861584754
-0.986577181	-0.834782609	-0.893909914	-0.893909914	-0.757575758	-0.969067609	-0.932659933	-0.494444444	0.295698925	0.905717151
-0.66442953	-0.654816261	-0.812350716	-0.812350716	-0.848484848	-0.791886876	-0.842873176	0.083333333	0.456989247	0.662988967
-0.932885906	-0.704924348	-0.877802537	-0.877802537	-0.575757576	-0.793194874	-0.934904602	-0.372222222	0.440860215	0.574724173
-0.610738255	-0.574249304	-0.513499762	-0.513499762	-0.545454545	-0.718073354	-0.939393939	0.722222222	0.467741935	0.560682046
-0.422818792	-0.739130435	-0.867942128	-0.867942128	-0.909090909	-0.806451613	-0.741863075	-0.138888889	0.774193548	0.245737212
-0.395973154	-0.852173913	-0.871772282	-0.871772282	-0.666666667	-0.781352187	-0.895393493	0.977777778	0.682795699	0.111334002
-0.771812081	-0.756521739	-0.928725214	-0.928725214	-0.878787879	-0.880265135	-0.820426487	-0.433333333	0.337880021	0.434302909
-0.946308725	-0.591304348	-0.860663422	-0.860663422	-0.03030303	-0.802492267	-0.921436588	-0.577777778	0.652228785	0.100654075
-0.959731544	-0.582608696	-0.845832764	-0.845832764	-0.545454545	-0.567830314	-0.892255892	-0.516666667	0.413978495	0.795386158
-0.503355705	-0.634358957	-0.765032059	-0.765032059	-0.818181818	-0.79849757	-0.842873176	0.538888889	0.591397849	0.476429288
-0.973154362	-0.695652174	-0.901805779	-0.901805779	-0.727272727	-0.68760053	-0.982042649	-0.561111111	0.612246959	0.204401938
-0.946308725	-0.660869565	-0.673885698	-0.673885698	-0.060606061	-0.554078657	-0.968574635	-0.072222222	0.322580645	0.662988967
-0.825503356	-0.495652174	-0.79976727	-0.79976727	-0.666666667	-0.797613787	-0.907968575	-0.027777778	-0.361241233	-0.765018221
-0.382550336	-0.782608696	-0.875734348	-0.875734348	-0.848484848	-0.855943438	0.490460157	0.094444444	0.64516129	0.452357071
-0.986577181	-0.87826087	-0.889603935	-0.889603935	-0.484848485	-0.815749006	-0.977553311	-0.594444444	0.252688172	1
-0.959731544	-0.782608696	-0.74493435	-0.74493435	-0.53030303	-0.593460009	-0.870851445	-0.611111111	0.247311828	0.995987964
-0.288590604	-0.869565217	-0.841734075	-0.841734075	-0.818181818	-0.802492267	-0.890011223	0.422222222	0.677419355	0.155466399
-0.570469799	-0.547826087	-0.692235576	-0.692235576	-0.818181818	-0.774211224	-0.833894501	-0.055555556	0.026121878	-0.198198773
-0.66442953	-0.591304348	-0.793435502	-0.793435502	-0.575757576	-0.797613787	-0.905723906	0.85	0.434068206	0.178334213
-0.973154362	-0.695652174	-0.818983996	-0.818983996	-0.46969697	-0.72882015	-0.982042649	-0.461111111	0.274193548	1
-0.852348993	-0.828008609	-0.818983996	-0.818983996	-0.575757576	-0.763605833	-0.923681257	-0.505555556	0.521505376	0.486459378
-0.355704698	-0.226086957	-0.857921541	-0.857921541	-0.787878788	-0.87361909	-0.894500561	0.688888889	0.364144673	0.336611777
-0.677852349	-0.652173913	-0.863028413	-0.863028413	-0.787878788	-0.867432612	-0.840628507	0.688888889	0.26344086	0.905717151
-0.959731544	-0.686956522	-0.947324781	-0.947324781	-0.757575758	-0.830844012	-0.910213244	-0.027777778	0.26344086	0.967903711
-0.798657718	-0.573913043	-0.884482929	-0.884482929	-0.515151515	-0.889527176	-0.973063973	0.283333333	0.279674791	0.757271815
-0.127516779	-0.652173913	-0.558161338	-0.558161338	-0.848484848	-0.733380468	-0.893705086	-0.183333333	0.811827957	0.165496489
-0.946308725	-0.8	-0.937252371	-0.937252371	-0.484848485	-0.853574901	-0.966329966	-0.45	0.27827957	0.628867184
-0.986577181	-0.669565217	-0.916301946	-0.916301946	-0.333333333	-0.785240831	-0.95959596	-0.822222222	0.278295209	0.903711133
-0.154362416	-0.591304348	-0.659936023	-0.659936023	-0.818181818	-0.764913831	-0.858585859	-0.938888889	0.629032258	0.039117352
-0.959731544	-0.747826087	-0.8175895	-0.8175895	-0.484848485	-0.779337163	-0.955106622	-0.427777778	0.430107527	1
-0.154362416	-0.695652174	-0.891690968	-0.891690968	-0.727272727	-0.817516571	-0.910213244	0.833333333	0.250572177	0.26780341
-0.906040268	-0.869565217	-0.790222507	-0.790222507	-0.727272727	-0.917207247	-0.934904602	0.472222222	0.47311828	0.909729188
-0.583892617	-0.691760783	-0.873199757	-0.873199757	-0.515151515	-0.774074869	-0.854096521	-0.833333333	0.5	0.679037111
0.060402685	-0.562571217	-0.357090025	-0.357090025	-0.575757576	-0.636411843	-0.907968575	0.266666667	0.61827957	0.400200602
-0.919463087	-0.704347826	-0.860215864	-0.860215864	-0.515151515	-0.914167035	-0.975308642	-0.627777778	0.453232409	0.555462438
-0.677852349	-0.52173913	-0.894070092	-0.894070092	-0.575757576	-0.830844012	-0.869809203	-0.861111111	0.227809071	0.462387161
-0.906040268	-0.8	-0.823563221	-0.823563221	-0.363636364	-0.767211666	-0.977553311	-0.033333333	0.633820067	0.382585843
-0.946308725	-0.817391304	-0.837216095	-0.837216095	-0.303030303	-0.722775077	-0.97979798	-0.611111111	0.572737935	0.20446048
-0.11409396	-0.434782609	-0.870481431	-0.870481431	-0.848484848	-0.770676094	-0.885521886	0.427777778	0.369305963	0.319044512
-0.973154362	-0.417391304	-0.890075048	-0.890075048	-0.696969697	-0.801608484	-0.97979798	-0.211111111	0.229112159	0.098832194
-0.516778523	-0.895652174	-0.970993532	-0.970993532	-0.939393939	-0.883800265	-0.847362514	0.4	0.438992377	0.653976013
-0.825503356	-0.87826087	-0.813646278	-0.813646278	-0.303030303	-0.845479452	-0.968574635	-0.327777778	0.295698925	0.969909729
-0.651006711	-0.547826087	-0.756038499	-0.756038499	-0.666666667	-0.736385329	-0.878787879	-0.333333333	0.548387097	0.346038114
-0.208053691	-0.843478261	-0.881891804	-0.881891804	-0.848484848	-0.792311091	-0.88496942	-0.1	0.817204301	0.115346038
-0.838926174	-0.808695652	-0.922195578	-0.922195578	-0.606060606	-0.896491383	-0.950617284	-0.05	0.478494624	0.644934804
-0.973154362	-0.831659826	-0.815153842	-0.815153842	-0.424242424	-0.700397702	-0.966329966	-0.666666667	0.489247312	0.596790371
-0.55704698	-0.869565217	-0.841206428	-0.841206428	-0.727272727	-0.806451613	-0.939393939	0.405555556	0.506345976	0.399461568
-0.570469799	-0.616016087	-0.906323759	-0.906323759	-0.848484848	-0.799840919	-0.811447811	-0.083333333	0.629032258	0.382146439
-0.906040268	-0.739130435	-0.811323688	-0.811323688	-0.545454545	-0.705099426	-0.928170595	-0.761111111	0.396234035	0.764928589
-0.234899329	-0.730434783	-0.912707349	-0.912707349	-0.878787879	-0.811754308	-0.867564534	-0.177777778	0.620021203	0.184228743
-0.932885906	-0.469565217	-0.71028394	-0.71028394	-0.636363636	-0.898365002	-0.950617284	0.222222222	0.392473118	0.863590772
-0.865771812	-0.730434783	-0.898889585	-0.898889585	-0.333333333	-0.74345559	-0.955106622	0.777777778	0.299908663	0.729187563
-0.973154362	-0.72173913	-0.608509255	-0.608509255	-0.606060606	-0.702554132	-0.982042649	0.827777778	0.139784946	0.995987964
-0.530201342	-0.904347826	-0.873308113	-0.873308113	-0.787878788	-0.90154662	-0.894500561	0.411111111	0.387096774	0.903711133
-0.55704698	-0.644498783	-0.857073536	-0.857073536	-0.727272727	-0.690251878	-0.93714927	-0.172222222	0.564516129	0.362086259
-0.77852349	-0.502396174	-0.874410519	-0.874410519	-0.575757576	-0.841944322	-0.85634119	0.805555556	0.467741935	0.869608826
-0.369127517	-0.820514087	-0.83926544	-0.83926544	-0.96969697	-0.742819266	-0.925925926	-0.172222222	0.849462366	-0.04112337
-0.530201342	-0.76492913	-0.780479876	-0.780479876	-0.666666667	-0.785240831	-0.910213244	-0.3	0.623655914	0.394182548
-0.677852349	-0.87826087	-0.863650283	-0.863650283	-0.666666667	-0.925762262	-0.838383838	0.961111111	0.440860215	0.685055165
-0.651006711	-0.652173913	-0.87197015	-0.87197015	-0.818181818	-0.895713654	-0.844631194	-0.083333333	0.747311828	0.548645938
-0.986577181	-0.67826087	-0.880308862	-0.880308862	-0.545454545	-0.67918692	-0.910846079	0.327777778	0.247311828	0.993981946
-0.651006711	-0.860869565	-0.853196271	-0.853196271	-0.878787879	-0.893946089	-0.883277217	0.561111111	0.586021505	0.458375125
-0.395973154	-0.539130435	-0.668029756	-0.668029756	-0.818181818	-0.726310208	-0.811447811	0.516666667	0.677419355	0.468405216
-0.342281879	-0.226086957	-0.86189774	-0.86189774	-0.818181818	-0.867432612	-0.894500561	0.311111111	0.362971652	0.340604337
-0.973154362	-0.626086957	-0.678789992	-0.678789992	-0.545454545	-0.518232435	-0.939393939	-0.538888889	0.623932952	0.054094622
-0.812080537	-0.643478261	-0.741485798	-0.741485798	-0.696969697	-0.819708352	-0.830353151	-0.488888889	0.365591398	0.893681043
-0.543624161	-0.765217391	-0.829018717	-0.829018717	-0.787878788	-0.835368979	-0.856743673	-0.122222222	0.698924731	0.263791374
-0.489932886	-0.460869565	0.709605537	0.709605537	-0.363636364	0.339354839	-0.930415264	-0.122222222	-0.06456313	-0.330896039
-0.959731544	-0.834782609	-0.847010548	-0.847010548	0	-0.764030049	-0.968574635	-0.672222222	0.397849462	0.949849549
-0.624161074	-0.747826087	-0.864903445	-0.864903445	-0.878787879	-0.813097658	-0.867851619	-0.477777778	0.634408602	0.510531595
-0.590604027	-0.72173913	-0.738659116	-0.738659116	-0.545454545	-0.837384004	-0.865846385	-0.727777778	0.268817204	1
-0.677852349	-0.695652174	-0.865511182	-0.865511182	-0.878787879	-0.899531595	-0.811447811	0.555555556	0.35483871	0.767301906
-0.919463087	-0.582608696	-0.962659531	-0.962659531	-0.03030303	-0.84975696	-0.946127946	-0.633333333	0.392473118	0.843530592
0.651006711	-0.771318783	-0.656586405	-0.656586405	-0.878787879	-0.700397702	-0.860830527	0.216666667	0.811827957	-0.001003009
-0.100671141	-0.726399217	-0.826804483	-0.826804483	-0.727272727	-0.852867875	-0.87654321	0.383333333	0.602150538	0.141424273
-0.825503356	-0.791304348	-0.871475481	-0.871475481	-0.636363636	-0.79849757	-0.907968575	-1	0.330949263	0.703109328
-0.986577181	-0.852173913	-0.873892294	-0.873892294	-0.787878788	-0.630154662	-0.966329966	-0.477777778	0.279569892	0.995987964
-0.369127517	-0.834782609	-0.830818372	-0.830818372	-0.818181818	-0.831833849	-0.887766554	-0.45	0.516129032	0.151454363
-0.986577181	-0.634782609	-0.722391561	-0.722391561	-0.787878788	-0.571365444	-0.97979798	-0.244444444	0.317204301	0.987963892
-0.865771812	-0.904347826	-0.946194108	-0.946194108	-0.606060606	-0.90589483	-0.878787879	0.794444444	0.430107527	0.63891675
-0.912751678	-0.608695652	-0.835468263	-0.835468263	-0.363636364	-0.799381352	-0.966329966	-0.561111111	0.349462366	0.91775326
-0.798657718	-0.547826087	-0.856117175	-0.856117175	-0.621212121	-0.841449403	-0.836139169	-0.227777778	0.279379167	0.679037111
-0.66442953	-0.72173913	-0.848942114	-0.848942114	-0.878787879	-0.896173221	-0.883060787	0.2	0.677419355	0.065195587
-0.476510067	-0.730434783	-0.689677428	-0.689677428	-0.666666667	-0.832081308	-0.898989899	-0.494444444	0.494623656	0.346038114
-0.543624161	-0.695652174	-0.760631858	-0.760631858	-0.636363636	-0.829818825	-0.950617284	0.772222222	0.209775171	0.8620327
-0.986577181	-0.747826087	-0.760768481	-0.760768481	-0.545454545	-0.689368095	-0.814606928	-0.016666667	0.376344086	0.993981946
-0.932885906	-0.752101826	-0.782595177	-0.782595177	-0.636363636	-0.668157313	-0.919191919	-0.638888889	0.387096774	0.606820461
-0.946308725	-0.92173913	-0.84714246	-0.84714246	-0.484848485	-0.723835616	-0.952861953	-0.211111111	0.009321117	-0.255981066
-0.382550336	-0.772712	-0.654240259	-0.654240259	-0.333333333	-0.662854618	-0.977553311	0.322222222	0.548387097	0.374122367
-0.342281879	-0.860869565	-0.889688735	-0.889688735	-0.848484848	-0.836500221	-0.890011223	0.955555556	0.64516129	0.243731194
-0.771812081	-0.747826087	-0.918784715	-0.918784715	-0.848484848	-0.881573133	-0.827160494	-0.394444444	0.337847174	0.444332999
-0.986577181	-0.143888435	-0.928560324	-0.928560324	-0.454545455	-0.70304905	-0.946127946	-0.733333333	0.322580645	1
-0.758389262	-0.104347826	-0.883597236	-0.883597236	-0.909090909	-0.68272205	-0.87654321	0.338888889	0.317204301	0.658976931
-0.932885906	-0.556521739	-0.763614007	-0.763614007	-0.424242424	-0.796482545	-0.925925926	-0.477777778	0.460603683	0.533812127
-0.986577181	-0.895652174	-0.833098562	-0.833098562	-0.333333333	-0.795422006	-0.895026448	-0.011111111	0.258064516	1
-0.543624161	-0.92173913	-0.900703373	-0.900703373	-0.939393939	-0.909288555	-0.836139169	0.494444444	0.704301075	0.394182548
-0.986577181	-0.8	-0.778350443	-0.778350443	-0.696969697	-0.821935484	-0.968574635	0.005555556	0.258064516	0.993981946
-0.986577181	0.008695652	-0.948252875	-0.948252875	-0.545454545	-0.808113124	-0.907968575	-0.294444444	0.333333333	0.933801404
-0.959731544	-0.660869565	-0.882410029	-0.882410029	-0.727272727	-0.864180292	-0.975308642	-0.15	0.324018505	0.857572718
-0.758389262	-0.747826087	-0.861549116	-0.861549116	-0.545454545	-0.820167919	-0.867968117	-0.65	0.483870968	0.72116349
-0.597315436	-0.608695652	-0.786849333	-0.786849333	-0.909090909	-0.941246133	-0.780022447	0.55	0.270838896	0.61885657
-0.691275168	-0.669565217	-0.88415315	-0.88415315	-0.696969697	-0.859478568	-0.860830527	-0.877777778	0.365591398	0.863590772
-0.959731544	-0.715157304	-0.925677108	-0.925677108	-0.636363636	-0.77463544	-0.977553311	0.05	0.349462366	0.841524574
-0.208053691	-0.504347826	-0.802344262	-0.802344262	-1	-0.726486964	-0.809203143	0.688888889	0.774193548	0.005015045
-0.543624161	-0.852173913	-0.889255311	-0.889255311	-0.939393939	-0.816632788	-0.824915825	0.2	0.502054481	0.412066201
-0.973154362	-0.782608696	-0.725877803	-0.725877803	-0.575757576	-0.731330093	-0.91694725	-0.655555556	0.209677419	0.943831494
-0.906040268	-0.756521739	-0.867273147	-0.867273147	-0.757575758	-0.844984534	-0.2996633	0.388888889	0.26344086	0.939819458
-0.100671141	-0.62599087	-0.81995449	-0.81995449	-0.636363636	-0.939478568	-0.777777778	-0.538888889	0.612903226	0.394182548
-0.758389262	-0.67826087	-0.822456104	-0.822456104	-0.848484848	-0.894829872	-0.838383838	-0.138888889	0.462365591	0.797392177
-0.879194631	-0.67826087	-0.845375784	-0.845375784	-0.151515152	-0.823243482	-0.919191919	-0.733333333	0.369314787	1
-0.651006711	-0.582608696	-0.847034104	-0.847034104	-0.878787879	-0.916500221	-0.780022447	0.594444444	0.725806452	0.145436309
-0.275167785	-0.350815217	-0.81332121	-0.81332121	-0.909090909	-0.780821918	-0.869809203	0.211111111	0.73655914	0.241725176
-0.986577181	-0.756521739	-0.844980048	-0.844980048	-0.727272727	-0.782589483	-0.973063973	0.266666667	0.284946237	0.963891675
-0.812080537	-0.643478261	-0.564756929	-0.564756929	-0.727272727	-0.773327441	-0.883277217	-0.65	0.370967742	0.348044132
-0.651006711	-0.669565217	-0.901282843	-0.901282843	-0.818181818	-0.888219178	-0.854096521	0.472222222	0.568333652	0.315624228
-0.610738255	-0.635166957	-0.886306139	-0.886306139	-0.484848485	-0.872104286	-0.898989899	0.95	0.483870968	0.542627884
-0.865771812	-0.104347826	-0.849158827	-0.849158827	-0.606060606	-0.785240831	-0.87654321	0.688888889	0.456989247	0.514543631
-0.973154362	-0.660869565	-0.907770078	-0.907770078	-0.272727273	-0.73532479	-0.952861953	-0.8	0.35483871	0.897693079
-0.812080537	-0.730434783	-0.67463948	-0.67463948	-0.424242424	-0.869730446	-0.939393939	0.427777778	0.474437445	0.493180722
-0.986577181	-0.8	-0.536301664	-0.536301664	-0.666666667	-0.662395051	-0.88988782	-0.655555556	0.284946237	1
-0.946308725	-0.669565217	-0.859829551	-0.859829551	-0.666666667	-0.813981441	-0.982042649	-0.444444444	0.38172043	0.975927783
-0.315436242	-0.608695652	-0.771519294	-0.771519294	-0.878787879	-0.847989395	-0.838383838	0.15	0.454923833	0.429257174
-0.624161074	-0.104347826	-0.821537432	-0.821537432	-0.727272727	-0.891294741	-0.87654321	0.727777778	0.532258065	0.404212638
-0.409395973	-0.773913043	-0.920136811	-0.920136811	-0.939393939	-0.816703491	-0.755331089	0.655555556	0.693548387	0.143430291
-0.744966443	-0.660869565	-0.822140458	-0.822140458	-0.454545455	-0.851524525	-0.921436588	-0.716666667	0.301075269	0.961885657
-0.087248322	-0.739130435	-0.452631876	-0.452631876	-0.727272727	-0.766681396	-0.89029157	0.044444444	0.623655914	0.476429288
-0.382550336	-0.573913043	-0.740199658	-0.740199658	-0.878787879	-0.870720283	-0.829729175	-0.038888889	0.768817204	0.813440321
-0.986577181	-0.913043478	-0.913348063	-0.913348063	-0.606060606	-0.736208573	-0.975308642	-0.327777778	0.338709677	1
-0.986577181	-0.72173913	-0.933789685	-0.933789685	-0.424242424	-0.772761821	-0.902110413	-0.777777778	0.274193548	0.983951856
-0.288590604	-0.608695652	-0.763025115	-0.763025115	-0.96969697	-0.875846222	-0.797979798	0.022222222	0.255991964	0.147442327
-0.959731544	-0.820994435	-0.82065645	-0.82065645	-0.454545455	-0.727370747	-0.97979798	0.272222222	0.489247312	0.697091274
-0.973154362	-0.660869565	-0.869864272	-0.869864272	-0.787878788	-0.83784357	-0.982042649	-0.616666667	0.279569892	1
-0.718120805	-0.009220696	-0.86077649	-0.86077649	-0.681818182	-0.857604949	-0.952861953	-0.394444444	0.349462366	1
-0.986577181	-0.78539513	-0.825994168	-0.825994168	-0.575757576	-0.754768007	-0.97979798	0.461111111	0.462365591	0.753259779
-0.973154362	-0.591304348	-0.462195484	-0.462195484	-0.515151515	-0.629270879	-0.97979798	-0.288888889	0.322580645	0.91775326
-0.986577181	-0.860869565	-0.783805939	-0.783805939	-0.666666667	-0.642527618	-0.955106622	-0.005555556	0.274193548	0.997993982
-0.610738255	-0.695652174	-0.935160626	-0.935160626	-0.878787879	-0.850216527	-0.789001122	0.7	0.505376344	0.504513541
-0.315436242	-0.730434783	-0.911355253	-0.911355253	-0.878787879	-0.817940787	-0.840628507	-0.083333333	0.619465899	0.185669685
-0.959731544	-0.652173913	-0.721166666	-0.721166666	-0.515151515	-0.690958904	-0.950617284	-0.622222222	0.23655914	0.981945838
-0.006711409	-0.760941652	-0.76449499	-0.76449499	-0.848484848	-0.602757402	-0.806958474	0.188888889	0.741935484	0.281845537
-0.932885906	-0.736392	-0.831199974	-0.831199974	-0.545454545	-0.77817057	-0.95959596	-0.222222222	0.419354839	0.486459378
-0.463087248	-0.704347826	-0.857271404	-0.857271404	-0.878787879	-0.715881573	-0.858585859	0.172222222	0.688172043	0.141424273
-0.932885906	-0.92173913	-0.879658725	-0.879658725	0.242424242	-0.8278038	-0.943883277	-0.783333333	0.38172043	0.919759278
-0.355704698	-0.660869565	-0.75703726	-0.75703726	-0.878787879	-0.890941228	-0.784511785	0.294444444	0.73655914	0.380140421
-0.248322148	-0.765217391	-0.862755167	-0.862755167	-0.878787879	-0.874785683	-0.815937149	0.077777778	0.709677419	0.279839519
-0.973154362	-0.869565217	-0.923783231	-0.923783231	-0.606060606	-0.797613787	-0.946127946	-0.561111111	0.26344086	0.977933801
-0.677852349	-0.660869565	-0.882791631	-0.882791631	-0.909090909	-0.850216527	-0.789001122	-0.638888889	0.326547739	0.346038114
-0.342281879	-0.804804261	-0.695330792	-0.695330792	-0.696969697	-0.644940345	-0.955106622	0.272222222	0.607526882	0.362086259
-0.939597315	-0.547826087	-0.848452156	-0.848452156	-0.636363636	-0.814865223	-0.865319865	-0.322222222	0.279313473	0.867602808
-0.959731544	-0.532588261	0.401402976	0.401402976	-0.545454545	-0.611595228	-0.95959596	0.127777778	0.370967742	0.799398195
0.046979866	-0.634782609	-0.817452877	-0.817452877	-0.787878788	-0.856084843	-0.845117845	0.288888889	0.34714293	0.338014042
-0.463087248	-0.852173913	-0.816209137	-0.816209137	-0.454545455	-0.899708352	-0.905723906	-0.5	0.360215054	0.797392177
-0.020134228	-0.695652174	-0.849135271	-0.849135271	-0.757575758	-0.780821918	-0.898989899	0.344444444	0.731182796	0.530591775
-0.986577181	-0.747826087	-0.526926502	-0.526926502	-0.545454545	-0.602580645	-0.941638608	-0.366666667	0.317204301	0.993981946
-0.744966443	-0.791304348	-0.842798792	-0.842798792	-0.636363636	-0.891294741	-0.943883277	-0.733333333	0.403225806	0.879638917
-0.812080537	-0.791304348	-0.768485322	-0.768485322	-0.393939394	-0.815678303	-0.966329966	0.505555556	0.52623832	0.341035386
-0.973154362	-0.059421913	-0.787895205	-0.787895205	-0.787878788	-0.548387097	-0.957351291	0.005555556	0.370967742	0.673019057
-0.315436242	-0.704347826	-0.781563438	-0.781563438	-0.757575758	-0.71146266	-0.898989899	-0.538888889	0.586021505	0.592778335
-0.583892617	-0.739130435	-0.743723588	-0.743723588	-0.545454545	-0.769792311	-0.860830527	-0.455555556	0.494623656	0.089267803
-0.503355705	-0.72173913	-0.740279747	-0.740279747	-0.848484848	-0.837384004	-0.898989899	0.444444444	0.650537634	0.285857573
-0.342281879	-0.695652174	-0.824825806	-0.824825806	-0.787878788	-0.837984976	-0.907968575	0.394444444	0.36763958	0.408224674
-0.986577181	-0.834782609	-0.826889284	-0.826889284	-0.818181818	-0.838267786	-0.943883277	-0.433333333	0.258064516	0.993981946
-0.973154362	-0.52173913	-0.807069532	-0.807069532	-0.636363636	-0.699019001	-0.982042649	0.083333333	0.37348638	1
-0.852348993	-0.660869565	-0.914860338	-0.914860338	-0.484848485	-0.816173221	-0.964085297	0.633333333	0.322580645	0.959879639
-0.973154362	-0.730434783	-0.84759944	-0.84759944	-0.636363636	-0.857286787	-0.97979798	-0.372222222	0.217751711	0.834883291
-0.718120805	-0.791304348	-0.840184111	-0.840184111	-0.545454545	-0.756959788	-0.86900297	-0.466666667	0.682795699	0.187562688
-0.89261745	-0.653615217	-0.807828025	-0.807828025	-0.333333333	-0.712917114	-0.901234568	-0.772222222	0.440860215	0.70110331
-0.516778523	-0.536830087	-0.45998125	-0.45998125	-0.878787879	-0.642527618	-0.860830527	-0.038888889	0.672043011	0.255767302
-0.959731544	-0.791304348	-0.81688754	-0.81688754	-0.090909091	-0.784816615	-0.928170595	-0.827777778	0.311827957	0.98996991
-0.476510067	-0.643478261	-0.732223704	-0.732223704	-0.636363636	-0.806027397	-0.872053872	-0.988888889	0.53839164	0.396047297
-0.973154362	-0.652173913	-0.71861323	-0.71861323	-0.696969697	-0.670808661	-0.982042649	0.116666667	0.075268817	0.951855567
-0.973154362	-0.622738435	-0.857469272	-0.857469272	-0.575757576	-0.564189129	-0.97979798	-0.044444444	0.35483871	0.737211635
-0.724832215	-0.8	-0.894903963	-0.894903963	-0.939393939	-0.939902784	-0.739618406	0.094444444	0.435483871	0.76328987
-0.959731544	-0.489595739	-0.955974428	-0.955974428	-0.757575758	-0.842262483	-0.925925926	0.227777778	0.650537634	0.358074223
-0.530201342	-0.826086957	-0.882019005	-0.882019005	-0.939393939	-0.81044631	-0.79349046	0.261111111	0.811827957	0.059177533
-0.959731544	-0.739130435	-0.690007208	-0.690007208	-0.606060606	-0.641467079	-0.946127946	0.255555556	0.482667019	0.469009484
-0.677852349	-0.904347826	-0.790458064	-0.790458064	-0.878787879	-0.92325232	-0.905723906	0.45	0.564516129	0.951855567
-0.704697987	-0.6	-0.89422556	-0.89422556	-0.848484848	-0.913672117	-0.889593999	0.488888889	0.446236559	0.626880642
-0.530201342	-0.096506435	-0.83118584	-0.83118584	-0.848484848	-0.731003093	-0.894500561	-0.061111111	0.666666667	0.197592778
-0.838926174	-0.852173913	-0.87814645	-0.87814645	-0.666666667	-0.796765356	-0.934904602	-0.266666667	0.566376424	0.223144995
-0.973154362	-0.834782609	-0.792455586	-0.792455586	-0.424242424	-0.713230225	-0.941638608	-0.433333333	0.290322581	0.993981946
-0.959731544	-0.608695652	-0.819097064	-0.819097064	-0.696969697	-0.686716748	-0.977553311	-0.372222222	0.539920617	0.30084885
-0.959731544	-0.834782609	-0.892496573	-0.892496573	-0.696969697	-0.631356606	-0.977553311	0.488888889	0.531287138	0.326206406
-0.530201342	-0.817391304	-0.947678116	-0.947678116	-0.696969697	-0.780821918	-0.800224467	0.888888889	0.52688172	0.450351053
-0.342281879	-0.652173913	-0.736341237	-0.736341237	-0.909090909	-0.77463544	-0.820426487	0.238888889	0.698924731	0.72116349
-0.771812081	-0.747826087	-0.860225287	-0.860225287	-0.696969697	-0.821228458	-0.79349046	-0.216666667	0.639784946	0.261785356
-0.261744966	-0.131139043	-0.860140486	-0.860140486	-0.787878788	-0.768024746	-0.878787879	0.566666667	0.731182796	-0.003009027
-0.395973154	-0.693778522	-0.817806212	-0.817806212	-0.909090909	-0.772559813	-0.836139169	0.472222222	0.666666667	0.323971916
-0.489932886	-0.8	-0.649222898	-0.649222898	-0.787878788	-0.736915599	-0.88603385	-0.15	0.553763441	0.472417252
-0.89261745	-0.739130435	-0.931580162	-0.931580162	-0.727272727	-0.790119311	-0.885521886	0.222222222	0.301075269	0.799398195
0.181208054	-0.604083565	-0.425118838	-0.425118838	-0.757575758	-0.506425099	-0.827160494	-0.05	0.768817204	0.061183551
-0.570469799	0.021183217	-0.842897726	-0.842897726	-0.818181818	-0.790543526	-0.887766554	0.605555556	0.73655914	-0.125376128
-0.959731544	-0.642353391	-0.82733213	-0.82733213	-0.333333333	-0.544851966	-0.97979798	-0.494444444	0.38172043	0.723169509
-0.744966443	-0.634782609	-0.816218559	-0.816218559	-0.727272727	-0.699089704	-0.934904602	0.066666667	0.419354839	0.791374122
0.181208054	-0.660869565	-0.540259018	-0.540259018	-0.818181818	-0.781281485	-0.795735129	0.222222222	0.720430108	-0.019057172
-0.973154362	-0.198258957	-0.812171693	-0.812171693	-0.606060606	-0.76053027	-0.966329966	-0.394444444	0.403225806	0.70110331
-0.852348993	-0.643478261	-0.619839539	-0.619839539	-0.636363636	-0.728325232	-0.950617284	-0.388888889	0.477264783	0.484876493
-0.919463087	-0.834782609	-0.901367643	-0.901367643	-0.181818182	-0.842686699	-0.925925926	-0.65	0.38172043	0.909729188
-0.731543624	-0.740283478	-0.791508647	-0.791508647	-0.636363636	-0.654900574	-0.910213244	-0.411111111	0.424731183	0.446339017
-0.570469799	-0.704347826	-0.924946882	-0.924946882	-0.848484848	-0.90589483	-0.878787879	-0.933333333	0.629032258	0.325977934
-0.973154362	-0.8	-0.800148872	-0.800148872	-0.575757576	-0.828298719	-0.894625729	-0.327777778	0.322580645	0.947843531
-0.597315436	-0.67826087	-0.910884139	-0.910884139	-0.818181818	-0.923994697	-0.85634119	-0.1	0.693548387	0.155466399
-0.932885906	-0.730434783	-0.793477902	-0.793477902	-0.848484848	-0.810870526	-0.948372615	-0.616666667	0.279569892	0.993981946
-0.44966443	-0.736894435	-0.887389701	-0.887389701	-0.636363636	-0.90455148	-0.840628507	-0.944444444	0.376344086	0.62888666
-0.919463087	-0.608695652	-0.813801746	-0.813801746	-0.393939394	-0.797613787	-0.921436588	-0.433333333	0.365591398	0.875626881
-0.932885906	-0.584194087	0.726754074	0.726754074	-0.666666667	-0.255678303	-0.964085297	-0.072222222	0.306451613	0.863590772
-0.973154362	-0.713043478	-0.861629205	-0.861629205	-0.515151515	-0.823243482	-0.970819304	-0.027777778	0.306451613	0.997993982
0.033557047	-0.599183304	-0.129777681	-0.129777681	-0.757575758	-0.416895398	-0.85634119	0.072222222	0.672043011	0.283851555
-0.986577181	-0.930434783	-0.905112997	-0.905112997	-0.787878788	-0.807087936	-0.948372615	-0.427777778	0.290322581	0.923771314
-0.838926174	-0.104347826	-0.843345284	-0.843345284	-0.242424242	-0.835616438	-0.87654321	0.566666667	0.387096774	0.486459378
-0.44966443	-0.739130435	-0.750851538	-0.750851538	-0.878787879	-0.871427309	-0.898490621	0.172222222	0.564516129	0.62888666
-0.973154362	-0.634782609	-0.800403273	-0.800403273	-0.636363636	-0.694211224	-0.982042649	-0.494444444	0.337119043	0.079201096
-0.302013423	-0.347826087	-0.861619783	-0.861619783	-1	-0.874962439	-0.791245791	0.516666667	0.253659813	0.416248746
-0.986577181	-0.843478261	-0.923759675	-0.923759675	-0.787878788	-0.880265135	-0.961840629	0.438888889	0.338709677	0.995987964
-0.959731544	-0.791304348	-0.81456495	-0.81456495	-0.757575758	-0.812638091	-0.907968575	0.772222222	0.279569892	0.897693079
-0.731543624	-0.597790087	-0.565746268	-0.565746268	-0.363636364	-0.494935926	-0.955106622	-0.477777778	0.467741935	0.598796389
-0.32885906	-0.843478261	-0.853577873	-0.853577873	-0.878787879	-0.798957137	-0.800224467	0.033333333	0.519927297	0.359571612
-0.597315436	-0.744943565	-0.856244376	-0.856244376	-0.909090909	-0.869200177	-0.829405163	-0.6	0.672043011	0.121364092
-0.597315436	-0.700278783	-0.830700593	-0.830700593	-0.666666667	-0.665930181	-0.948372615	0.044444444	0.655913978	0.251755266
-0.906040268	-0.504347826	-0.902234492	-0.902234492	-0.848484848	-0.896597437	-0.919191919	-0.766666667	0.327956989	0.911735206
-0.234899329	-0.730434783	-0.672020088	-0.672020088	-0.848484848	-0.703932833	-0.735129068	0.816666667	0.709677419	-0.121364092
-0.986577181	-0.860869565	-0.806461795	-0.806461795	-0.606060606	-0.651047282	-0.968574635	-0.438888889	0.217363663	0.997993982
-0.986577181	-0.747826087	-0.745688132	-0.745688132	-0.606060606	-0.724259832	-0.814790451	-0.35	0.317204301	0.995987964
-0.959731544	-0.831611826	-0.80582108	-0.80582108	-0.333333333	-0.737976138	-0.964085297	-0.388888889	0.510752688	0.514543631
-0.973154362	-0.591304348	-0.864083707	-0.864083707	-0.696969697	-0.78658418	-0.982042649	0.272222222	0.204301075	1
0.046979866	-0.660869565	-0.540211907	-0.540211907	-0.787878788	-0.768448962	-0.804713805	0.244444444	0.677419355	0.065195587
-0.516778523	-0.869565217	-0.938552645	-0.938552645	-0.909090909	-0.83430844	-0.858585859	-0.533333333	0.639784946	0.366098295
-0.865771812	-0.426086957	-0.761032304	-0.761032304	-0.696969697	-0.80556783	-0.874298541	-0.277777778	0.467419588	0.513793004
-0.973154362	-0.773913043	-0.834563725	-0.834563725	-0.848484848	-0.787892179	-0.977553311	-0.166666667	0.345993278	1
-0.261744966	-0.852173913	-0.756980727	-0.756980727	-0.727272727	-0.723376049	-0.901234568	0.944444444	0.623655914	0.273821464
-0.503355705	-0.92173913	-0.911312852	-0.911312852	-0.696969697	-0.794962439	-0.930415264	0.377777778	0.575268817	0.554663992
-0.973154362	-0.209905304	-0.880266462	-0.880266462	-0.696969697	-0.669041096	-0.977553311	-0.033333333	0.376344086	0.664994985
-0.422818792	-0.706408435	-0.85667309	-0.85667309	-0.939393939	-0.758285462	-0.898989899	0.366666667	0.747311828	0.011033099
-0.476510067	-0.747826087	-0.870344808	-0.870344808	-0.939393939	-0.906319046	-0.89674523	-0.616666667	0.62231733	0.058839895
-0.463087248	-0.617391304	-0.892779241	-0.892779241	-0.757575758	-0.90101635	-0.824296911	-0.122222222	0.693548387	0.879638917
-0.677852349	-0.104347826	-0.762775425	-0.762775425	-0.484848485	-0.654441008	-0.87654321	-0.783333333	0.505376344	0.416248746
-0.973154362	-0.6	-0.68379793	-0.68379793	-0.575757576	-0.635881573	-0.975308642	-0.344444444	0.13663549	-0.125798708
-0.637583893	-0.104347826	-0.86508718	-0.86508718	-0.363636364	-0.737516571	-0.87654321	-0.738888889	0.440860215	0.47442327
-0.959731544	-0.765217391	-0.856531755	-0.856531755	-0.454545455	-0.890870526	-0.88809199	-0.016666667	0.360215054	0.963891675
-0.66442953	-0.860869565	-0.872450686	-0.872450686	-0.787878788	-0.813097658	-0.897629746	-0.455555556	0.52688172	0.444332999
-0.986577181	-0.652173913	-0.538892789	-0.538892789	-0.575757576	-0.723269996	-0.837950979	-0.25	0.279569892	0.933801404
-0.798657718	-0.704347826	-0.89924292	-0.89924292	-0.636363636	-0.82942996	-0.932659933	-0.055555556	0.413978495	0.640922768
-0.986577181	-0.107846261	-0.803588002	-0.803588002	-0.757575758	-0.658555899	-0.97979798	-0.661111111	0.35483871	0.759277834
-0.691275168	-0.686956522	-0.929940687	-0.929940687	-0.757575758	-0.894476359	-0.910213244	0.861111111	0.333333333	1
-0.919463087	-0.756521739	-0.839934421	-0.839934421	-0.303030303	-0.90942996	-0.905723906	-0.883333333	0.26344086	0.987963892
-0.422818792	-0.808695652	-0.772475655	-0.772475655	-0.727272727	-0.824763588	-0.824915825	0.972222222	0.64516129	0.610832497
-0.744966443	-0.765217391	-0.845173205	-0.845173205	-0.636363636	-0.737516571	-0.907968575	0.894444444	0.629032258	0.368104313
-0.959731544	-0.460869565	-0.920221612	-0.920221612	-0.606060606	-0.736385329	-0.97979798	-0.138888889	0.279569892	1
-0.986577181	-0.078523391	-0.913348063	-0.913348063	-0.484848485	-0.836959788	-0.950617284	0.872222222	0.408602151	1
-0.946308725	-0.782608696	-0.695538082	-0.695538082	-0.575757576	-0.659743703	-0.928170595	0.9	-0.030556086	-0.296756575
-0.32885906	-0.747826087	-0.882890565	-0.882890565	-0.303030303	-0.858099867	-0.907344478	0.233333333	0.607526882	0.321965898
-0.986577181	-0.426086957	-0.811549823	-0.811549823	-0.696969697	-0.749005745	-0.892860868	-0.272222222	0.252688172	1
-0.865771812	-0.817391304	-0.841182872	-0.841182872	-0.454545455	-0.756076005	-0.912457912	-0.761111111	0.47311828	0.667001003
-0.248322148	-0.782608696	-0.780159519	-0.780159519	-0.878787879	-0.837384004	-0.869809203	-0.188888889	0.450506047	0.563470088
-0.758389262	-0.782608696	-0.938557356	-0.938557356	-0.757575758	-0.886168802	-0.905723906	-0.722222222	0.505376344	0.404212638
-0.503355705	-0.956521739	-0.902272181	-0.902272181	-0.909090909	-0.894971277	-0.79349046	-0.661111111	0.596774194	0.380140421
-0.798657718	-0.582608696	-0.75450738	-0.75450738	-0.484848485	-0.87931065	-0.860830527	-0.283333333	0.209973044	0.78335005
-0.167785235	-0.704347826	-0.796606097	-0.796606097	-0.909090909	-0.853751657	-0.885521886	0.883333333	0.574252581	0.200011786
-0.973154362	-0.773913043	-0.904067124	-0.904067124	-0.454545455	-0.625735749	-0.973063973	-0.766666667	0.268817204	0.98996991
-0.637583893	-0.739130435	-0.9139558	-0.9139558	-0.818181818	-0.884224481	-0.880433415	0.177777778	0.478494624	0.695085256
-0.973154362	-0.713043478	-0.881590291	-0.881590291	-0.696969697	-0.765196642	-0.897889397	-0.505555556	0.252688172	0.929789368
-0.194630872	-0.591304348	-0.819978046	-0.819978046	-0.696969697	-0.65666814	-0.791245791	0.811111111	0.310978168	0.315947844
-0.825503356	-0.552165739	-0.737551999	-0.737551999	-0.515151515	-0.723320497	-0.881032548	-0.838888889	0.392473118	0.727181545
-0.973154362	-0.747826087	-0.858223053	-0.858223053	-0.787878788	-0.757419355	-0.977553311	-0.9	0.301075269	1
-0.973154362	-0.773913043	-0.639466134	-0.639466134	-0.212121212	-0.621741052	-0.812037615	0.05	0.35483871	0.997993982
-0.986577181	-0.834782609	-0.847792597	-0.847792597	-0.575757576	-0.741935484	-0.879390339	-0.422222222	0.306451613	1
-0.382550336	-0.246376783	-0.687467905	-0.687467905	-0.909090909	-0.659540433	-0.912457912	0.544444444	0.779569892	-0.083249749
-0.959731544	-0.591304348	-0.778124308	-0.778124308	-0.515151515	-0.681838268	-0.941638608	-0.105555556	0.42189287	0.380923733
-0.624161074	-0.669565217	-0.779881562	-0.779881562	-0.848484848	-0.844984534	-0.91694725	-0.438888889	0.332295998	0.444332999
-0.932885906	-0.104347826	-0.82003458	-0.82003458	-0.242424242	-0.835616438	-0.87654321	-0.5	0.376344086	0.76328987
0.046979866	-0.704347826	-0.725364289	-0.725364289	-0.333333333	-0.719734865	-0.786756453	0.977777778	0.784946237	-0.069207623
-0.382550336	-0.584578435	0.472494029	0.472494029	-0.606060606	-0.649597879	-0.811447811	-0.105555556	0.661290323	0.313941825
-0.932885906	-0.626086957	-0.830041034	-0.830041034	0.575757576	-0.856827221	-0.89674523	-0.972222222	0.5	0.5667001
-0.946308725	-0.252506522	-0.787904628	-0.787904628	-0.393939394	-0.632854618	-0.975308642	-0.077777778	0.494623656	0.518555667
-0.838926174	-0.660869565	-0.825659677	-0.825659677	-0.575757576	-0.787892179	-0.885521886	0.783333333	0.510752688	1
-0.530201342	-0.817391304	-0.705996806	-0.705996806	-0.606060606	-0.891754308	-0.901234568	0.683333333	0.430512727	0.622192849
-0.932885906	-0.8	-0.75803131	-0.75803131	-0.393939394	-0.772867875	-0.876380571	0.455555556	0.327956989	1
-0.986577181	-0.834782609	-0.838294945	-0.838294945	-0.787878788	-0.922686699	-0.973063973	-0.733333333	0.268817204	0.977933801
-0.798657718	-0.765217391	-0.861101558	-0.861101558	-0.666666667	-0.726027397	-0.903479237	-0.572222222	0.489247312	0.608826479
-0.785234899	-0.895652174	-0.848829047	-0.848829047	-0.662878788	-0.69247901	-0.898989899	-0.816666667	0.376344086	0.847542628
-0.973154362	-0.532483652	-0.909791155	-0.909791155	-0.636363636	-0.858099867	-0.952861953	-0.366666667	0.376344086	0.805416249
-0.946308725	-0.826086957	-0.887168277	-0.887168277	-0.848484848	-0.86821034	-0.854096521	0.444444444	0.73655914	0.03109328
-0.610738255	-0.834782609	-0.877227779	-0.877227779	-0.787878788	-0.768201502	-0.883277217	0.588888889	0.494623656	0.582748245
-0.852348993	-0.626086957	-0.90628607	-0.90628607	-0.545454545	-0.730835175	-0.93714927	-0.638888889	0.305788311	0.640922768
-0.476510067	-0.626086957	-0.803988448	-0.803988448	-0.818181818	-0.895466195	-0.888880544	0.627777778	0.61827957	0.438314945
-0.463087248	-0.12991313	-0.869298936	-0.869298936	-0.909090909	-0.819708352	-0.865319865	0.538888889	0.73655914	0.035105316
-0.261744966	-0.643478261	-0.861911873	-0.861911873	-0.575757576	-0.865665046	-0.883404116	0.805555556	0.720430108	0.191574724
-0.66442953	-0.504347826	-0.860352487	-0.860352487	-0.454545455	-0.860821918	-0.925925926	0.466666667	0.672043011	0.4222668
-0.691275168	-0.104347826	-0.858656478	-0.858656478	-0.484848485	-0.713230225	-0.87654321	0.4	0.451612903	0.516549649
-0.973154362	-0.695652174	-0.895784946	-0.895784946	-0.575757576	-0.723376049	-0.97979798	-0.722222222	0.364716179	1
-0.785234899	-0.643478261	-0.780913301	-0.780913301	-0.696969697	-0.756959788	-0.80176036	-0.238888889	0.23655914	0.98996991
-0.919463087	-0.791304348	-0.870250585	-0.870250585	-0.848484848	-0.796730004	-0.907781346	-0.222222222	0.204301075	0.945837513
-0.973154362	-0.817391304	-0.870123385	-0.870123385	-0.757575758	-0.743985859	-0.973063973	-0.216666667	0.268817204	1
-0.932885906	-0.373913043	-0.862675078	-0.862675078	-0.545454545	-0.671692444	-0.952861953	-2.78E-17	0.47311828	0.801404213
-0.973154362	-0.730434783	-0.711598347	-0.711598347	-0.606060606	-0.713654441	-0.973063973	0.433333333	0.344086022	0.997993982
-0.194630872	-0.747826087	-0.467895959	-0.467895959	-0.878787879	-0.615130358	-0.838383838	0.1	0.903225806	0.552657974
-0.812080537	-0.895652174	-0.905668911	-0.905668911	-0.818181818	-0.886875829	-0.93714927	0.661111111	0.478494624	0.967903711
-0.973154362	-0.530434783	-0.86019702	-0.86019702	-0.696969697	-0.680848431	-0.955106622	0.705555556	0.26344086	0.885656971
-0.812080537	-0.730434783	-0.655257864	-0.655257864	-0.636363636	-0.740450729	-0.83468428	0.222222222	0.489247312	0.833500502
-0.959731544	-0.617391304	-0.819907379	-0.819907379	-0.757575758	-0.660627486	-0.982042649	-0.861111111	0.540072082	0.300403981
-0.959731544	-0.709007913	-0.836858049	-0.836858049	-0.545454545	-0.740627486	-0.943883277	-0.505555556	0.365591398	0.723169509
-0.32885906	-0.852173913	-0.843717464	-0.843717464	-0.818181818	-0.80963323	-0.878787879	-0.005555556	0.715053763	0.289869609
-0.610738255	-0.777035826	-0.731936324	-0.731936324	-0.696969697	-0.734441008	-0.941638608	-0.333333333	0.38172043	0.831494483
-0.89261745	-0.826086957	-0.728761018	-0.728761018	-0.636363636	-0.798073354	-0.968574635	-0.727777778	0.469338139	0.508157992
-0.342281879	-0.730434783	-0.73867325	-0.73867325	-0.848484848	-0.81044631	-0.860830527	0.316666667	0.596774194	0.827482447
-0.11409396	-0.8	-0.939471316	-0.939471316	-0.848484848	-0.813097658	-0.890011223	0.205555556	0.85483871	0.065195587
-0.986577181	-0.817391304	-0.909089196	-0.909089196	-0.696969697	-0.822395051	-0.973063973	-0.011111111	0.322580645	0.859578736
-0.651006711	-0.660869565	-0.879215878	-0.879215878	-0.696969697	-0.656208573	-0.905723906	-0.172222222	0.29199249	0.327983952
-0.758389262	-0.713043478	-0.890390695	-0.890390695	-0.787878788	-0.810870526	-0.867564534	-0.611111111	0.327336072	0.438314945
-0.946308725	-0.852173913	-0.846793836	-0.846793836	-0.727272727	-0.771984092	-0.934904602	0.738888889	0.252688172	0.963891675
-0.704697987	-0.913043478	-0.923995232	-0.923995232	-0.848484848	-0.908970393	-0.562289562	-0.527777778	0.569892473	0.305917753
-0.637583893	-0.269565217	-0.823638599	-0.823638599	-0.636363636	-0.777286787	-0.860830527	-0.361111111	0.044808169	-0.219694604
-0.463087248	-0.565217391	-0.762186533	-0.762186533	-0.848484848	-0.785240831	-0.759820426	-2.78E-17	0.768817204	-0.155466399
-0.731543624	-0.626086957	-0.648747073	-0.648747073	-0.636363636	-0.727794962	-0.948372615	-0.016666667	0.375167017	0.118106169
-0.959731544	-0.639901391	-0.705436181	-0.705436181	-0.575757576	-0.60894388	-0.964085297	-0.355555556	0.413978495	0.829488465
-0.838926174	-0.582608696	-0.806405261	-0.806405261	-0.333333333	-0.787008396	-0.894500561	-0.755555556	0.54204112	0.294620679
-0.838926174	-0.104347826	-0.810183593	-0.810183593	-0.96969697	-0.649138312	-0.87654321	-0.711111111	0.311827957	0.731193581
-0.959731544	-0.747826087	-0.777101991	-0.777101991	-0.424242424	-0.625276182	-0.905723906	-0.283333333	0.376344086	0.809428285
-0.879194631	-0.747826087	-0.874335141	-0.874335141	-0.575757576	-0.768908529	-0.905723906	-0.672222222	0.376344086	0.765295888
-0.637583893	-0.104347826	-0.870877167	-0.870877167	-0.878787879	-0.662854618	-0.87654321	0.438888889	0.349462366	0.751253761
-0.785234899	-0.8	-0.838266679	-0.838266679	-0.151515152	-0.633230225	-0.890011223	-0.222222222	0.527853941	0.336290113
-0.738255034	-0.834782609	-0.894979342	-0.894979342	-0.939393939	-0.86821034	-0.7328844	0.605555556	0.682795699	0.366098295
-0.973154362	-0.532019391	-0.906267225	-0.906267225	-0.545454545	-0.563870968	-0.97979798	-0.061111111	0.322580645	0.769307924
-0.959731544	-0.913043478	-0.890315316	-0.890315316	-0.636363636	-0.834732656	-0.900145611	-0.755555556	0.241935484	0.997993982
-0.288590604	-0.489111652	-0.814720418	-0.814720418	-0.818181818	-0.800724702	-0.948372615	0.133333333	0.623655914	0.173520562
-0.677852349	-0.782608696	-0.864361665	-0.864361665	-0.696969697	-0.894971277	-0.885521886	-0.377777778	0.478494624	0.689067202
-0.785234899	-0.67826087	-0.674592369	-0.674592369	-0.575757576	-0.802492267	-0.925925926	-0.2	0.344086022	0.987963892
-0.946308725	-0.617247217	-0.833447186	-0.833447186	0.03030303	-0.637224923	-0.941638608	0.727777778	0.387096774	0.76328987
-0.959731544	-0.886956522	-0.848833758	-0.848833758	-0.424242424	-0.78739726	-0.950617284	-0.494444444	0.56400348	0.230114615
-0.973154362	-0.643478261	-0.795795782	-0.795795782	-0.181818182	-0.732673442	-0.982042649	-0.233333333	0.349462366	0.967903711
-0.543624161	-0.669565217	-0.831845399	-0.831845399	-0.666666667	-0.812638091	-0.863075196	-0.622222222	0.369708953	0.925777332
-0.140939597	-0.690511652	-0.861176936	-0.861176936	-0.848484848	-0.788775961	-0.883277217	-0.883333333	0.779569892	-0.011033099
-0.973154362	-0.765217391	-0.869826583	-0.869826583	-0.757575758	-0.688024746	-0.982042649	0.366666667	0.274193548	1
-0.986577181	-0.808695652	-0.878867254	-0.878867254	-0.848484848	-0.77951392	-0.977553311	-0.122222222	0.215053763	0.981945838
-0.919463087	-0.191209826	-0.789219035	-0.789219035	-0.515151515	-0.745470614	-0.97979798	0.205555556	0.451612903	0.681043129
-0.516778523	-0.713043478	-0.755746409	-0.755746409	-0.939393939	-0.773751657	-0.777777778	-0.138888889	0.561159069	0.336968652
-0.919463087	-0.328207913	-0.758450601	-0.758450601	-0.606060606	-0.792770658	-0.955106622	0.527777778	0.596774194	0.18555667
-0.932885906	-0.834782609	-0.91366371	-0.91366371	-0.515151515	-0.73885992	-0.881032548	0.516666667	0.35483871	0.839518556
-0.704697987	-0.8	-0.926157644	-0.926157644	-0.666666667	-0.879805568	-0.916926447	-0.988888889	0.430107527	0.677031093
-0.973154362	-0.756521739	-0.854110231	-0.854110231	-0.181818182	-0.780397702	-0.939393939	-0.644444444	0.290322581	0.995987964
-0.959731544	-0.739130435	-0.813080942	-0.813080942	-0.575757576	-0.67918692	-0.941638608	-0.405555556	0.49458223	0.434013091
-0.906040268	-0.808695652	-0.821301876	-0.821301876	-0.454545455	-0.770746796	-0.955106622	-0.3	0.219531578	0.93781344
-0.731543624	-0.504347826	-0.522639367	-0.522639367	-0.303030303	-0.686716748	-0.975308642	-0.005555556	0.419354839	0.426278837
-0.825503356	-0.47826087	-0.781144147	-0.781144147	-0.696969697	-0.912505524	-0.822671156	0.977777778	0.44175097	0.186190045
-0.959731544	-0.660869565	-0.896496328	-0.896496328	-0.272727273	-0.811754308	-0.919191919	-0.933333333	0.387096774	1
-0.973154362	-0.72173913	-0.750583003	-0.750583003	-0.666666667	-0.802492267	-0.948372615	-0.283333333	0.35483871	0.953861585
-0.275167785	-0.452173913	-0.772395566	-0.772395566	-0.787878788	-0.838727353	-0.842873176	-0.027777778	0.489785853	0.448100623
-0.489932886	-0.87826087	-0.852711024	-0.852711024	-0.909090909	-0.798073354	-0.757575758	0.211111111	0.677419355	0.476429288
-0.959731544	-0.72173913	-0.869237691	-0.869237691	-0.696969697	-0.577127707	-0.893277331	-0.394444444	0.204301075	0.991975928
-0.986577181	-0.782608696	-0.863075524	-0.863075524	-0.545454545	-0.792947415	-0.970819304	0.822222222	0.256267099	-0.003472183
-0.973154362	-0.773913043	-0.883017766	-0.883017766	-0.333333333	-0.856403005	-0.89840326	0.161111111	0.322580645	0.955867603
-0.879194631	-0.810425217	-0.870340097	-0.870340097	-0.060606061	-0.703932833	-0.95959596	-0.6	0.446236559	0.739217653
-0.959731544	-0.617391304	-0.817278565	-0.817278565	-0.393939394	-0.776403005	-0.982042649	0.533333333	0.664445454	0.068953339
-0.208053691	-0.756521739	-0.837352718	-0.837352718	-0.787878788	-0.824127265	-0.894442312	-0.316666667	0.849462366	-0.009027081
-0.939597315	-0.695652174	-0.91723004	-0.91723004	-0.727272727	-0.921732214	-0.885005965	-0.722222222	0.268817204	0.987963892
-0.55704698	-0.67826087	-0.774906602	-0.774906602	-0.484848485	-0.847989395	-0.804806832	0.466666667	0.47311828	0.977933801
-0.818791946	-0.034782609	-0.898710562	-0.898710562	-0.727272727	-0.837384004	-0.921436588	0.522222222	0.322580645	0.987963892
-0.946308725	-0.826086957	-0.861911873	-0.861911873	-0.515151515	-0.844454264	-0.97979798	-0.394444444	0.480896482	0.226217379
-0.073825503	-0.791304348	-0.81634576	-0.81634576	-0.878787879	-0.893946089	-0.820426487	0.027777778	0.892473118	0.139418255
-0.691275168	-0.514272783	-0.963639447	-0.963639447	-0.818181818	-0.84243924	-0.708193042	-0.083333333	0.758064516	0.199598796
-0.932885906	-0.826086957	-0.783631627	-0.783631627	-0.757575758	-0.902536456	-0.943883277	-0.655555556	0.069892473	0.891675025
-0.986577181	-0.81912087	-0.897009842	-0.897009842	-0.454545455	-0.761838268	-0.973063973	0.016666667	0.403225806	0.779338014
-0.973154362	-0.443478261	-0.74033157	-0.74033157	-0.636363636	-0.708811312	-0.973063973	0.933333333	0.311438029	0.897693079
-0.932885906	-0.852173913	-0.82281415	-0.82281415	-0.515151515	-0.842262483	-0.907968575	-0.655555556	0.38172043	0.987963892
-0.516778523	-0.826086957	-0.908632216	-0.908632216	-0.848484848	-0.823278833	-0.863075196	-0.161111111	0.564516129	0.454363089
-0.946308725	-0.860869565	-0.785525504	-0.785525504	-0.333333333	-0.682297835	-0.968574635	-0.711111111	0.514777503	0.374697171
-0.489932886	-0.408695652	-0.779217292	-0.779217292	-0.545454545	-0.83890411	-0.89674523	-0.205555556	0.493017096	0.438610075
-0.825503356	-0.843478261	-0.871164546	-0.871164546	-0.363636364	-0.786124613	-0.925925926	-0.333333333	0.628332379	0.376974535
-0.516778523	-0.669565217	-0.834860527	-0.834860527	-0.848484848	-0.891294741	-0.91694725	0.466666667	0.548387097	0.542627884
-0.718120805	-0.434782609	-0.834153856	-0.834153856	-0.878787879	-0.888219178	-0.811447811	-0.111111111	0.387096774	0.78335005
-0.973154362	-0.640019217	-0.878966188	-0.878966188	-0.424242424	-0.760070703	-0.982042649	-0.372222222	0.284946237	0.861584754
-0.932885906	-0.486956522	-0.389361311	-0.389361311	-0.393939394	-0.444100751	-0.943883277	-0.838888889	-0.410487396	-0.837078988
-0.906040268	-0.652173913	-0.880059172	-0.880059172	-0.575757576	-0.796482545	-0.961840629	-0.75	0.334398218	0.729187563
-0.986577181	-0.834782609	-0.827921023	-0.827921023	-0.757575758	-0.790543526	-0.939393939	-0.722222222	0.306451613	0.949849549
-0.973154362	-0.043478261	-0.902498316	-0.902498316	-0.181818182	-0.751232877	-0.948372615	-0.883333333	0.397849462	0.941825476
-0.677852349	-0.77400913	-0.716752331	-0.716752331	-0.393939394	-0.608484313	-0.964085297	-0.494444444	0.516129032	0.538615848
-0.973154362	-0.4	-0.857408027	-0.857408027	-0.696969697	-0.619231109	-0.982042649	-0.555555556	0.317204301	1
-0.758389262	-0.591304348	-0.866886834	-0.866886834	-0.696969697	-0.851100309	-0.970819304	0.077777778	0.284946237	1
-0.55704698	-0.72173913	-0.860658711	-0.860658711	-0.939393939	-0.843146266	-0.759820426	-0.527777778	0.322836005	0.085255767
-0.436241611	-0.773913043	-0.561506245	-0.561506245	-0.575757576	-0.616438356	-0.892255892	-0.416666667	0.704301075	0.616850552
-0.906040268	-0.617391304	-0.8135709	-0.8135709	-0.545454545	-0.705276182	-0.903479237	0.022222222	0.663334848	0.071835224
-0.44966443	-0.608695652	-0.748354636	-0.748354636	-0.939393939	-0.785877154	-0.750841751	-0.038888889	0.492108309	0.441279292
-0.852348993	-0.556521739	-0.753028083	-0.753028083	-0.242424242	-0.854069819	-0.907968575	-0.638888889	-0.28977424	-0.66044223
-0.355704698	-0.652173913	-0.803884803	-0.803884803	-0.878787879	-0.705735749	-0.912457912	-0.844444444	0.308547476	0.211634905
-0.825503356	-0.434782609	-0.470911087	-0.470911087	-0.636363636	-0.439681838	-0.930415264	-0.616666667	0.327956989	0.498495486
-0.624161074	-0.617391304	-0.857389182	-0.857389182	-0.515151515	-0.880830756	-0.968574635	0.333333333	0.548387097	0.55667001
-0.610738255	-0.501101217	-0.757041972	-0.757041972	-0.666666667	-0.638992488	-0.934904602	0.627777778	0.38172043	0.801404213
-0.919463087	-0.72173913	-0.76117835	-0.76117835	-0.272727273	-0.852549713	-0.912457912	-0.527777778	0.23519969	0.883650953
-0.66442953	-0.765217391	-0.864658466	-0.864658466	-0.939393939	-0.893946089	-0.775533109	0.105555556	0.442781355	0.586158427
-0.570469799	-0.869565217	-0.884190839	-0.884190839	-0.787878788	-0.867432612	-0.728395062	-0.188888889	0.612903226	0.366098295
-0.973154362	-0.886956522	-0.899714034	-0.899714034	-0.818181818	-0.764913831	-0.905723906	0.788888889	0.252688172	0.981945838
-0.744966443	-0.495652174	-0.756636814	-0.756636814	-0.636363636	-0.88394167	-0.81369248	-0.194444444	0.209940197	0.705115346
-0.597315436	-0.756521739	-0.845262717	-0.845262717	-0.909090909	-0.921237296	-0.701459035	-0.8	0.731182796	0.19558676
-0.355704698	-0.373913043	-0.648219426	-0.648219426	-0.878787879	-0.872735307	-0.764309764	0.644444444	0.182868811	0.031165376
-0.959731544	-0.730434783	-0.257072594	-0.257072594	-0.636363636	-0.294494034	-0.982042649	0.344444444	0.225806452	1
-0.953020134	-0.6	-0.874259763	-0.874259763	-0.787878788	-0.782342024	-0.982042649	-0.8	0.317204301	1
-0.22147651	-0.617391304	-0.8626421	-0.8626421	-0.545454545	-0.8060981	-0.913929256	-0.005555556	0.725806452	0.311935807
-0.248322148	-0.956521739	-0.896628239	-0.896628239	-0.848484848	-0.802916483	-0.910213244	0.494444444	0.720430108	0.193580742
-0.55704698	-0.814508783	-0.814013747	-0.814013747	-0.666666667	-0.8020327	-0.910213244	-0.594444444	0.494623656	0.434302909
-0.597315436	-0.782608696	-0.870264719	-0.870264719	-0.727272727	-0.92134335	-0.867564534	-0.511111111	0.596503785	0.344428945
-0.785234899	-0.739130435	-0.900439549	-0.900439549	-0.878787879	-0.946089262	-0.836139169	0.6	0.709677419	0.558676028
-0.677852349	-0.686956522	-0.816821585	-0.816821585	-0.909090909	-0.900592134	-0.836139169	0.411111111	0.768817204	0.117352056
-0.785234899	-0.704347826	-0.907633455	-0.907633455	-0.666666667	-0.882350862	-0.869809203	-0.75	0.265254873	0.63891675
-0.919463087	-0.668316087	-0.768160254	-0.768160254	-0.454545455	-0.760954485	-0.948372615	-0.383333333	0.446236559	0.699097292
-0.395973154	-0.8	-0.853700362	-0.853700362	-0.909090909	-0.872311091	-0.898989899	0.544444444	0.833333333	0.470411234
-0.986577181	-0.773913043	-0.855622506	-0.855622506	-0.636363636	-0.752045957	-0.975308642	0.555555556	0.60235732	0.350414341
0.369127517	-0.787124696	-0.8730066	-0.8730066	-0.787878788	-0.805143615	-0.912457912	0.044444444	0.838709677	-0.059177533
-0.570469799	-0.8	-0.870839477	-0.870839477	-0.696969697	-0.838409191	-0.887754038	0.266666667	0.677419355	0.235707121
-0.959731544	-0.019458609	-0.859221814	-0.859221814	-0.575757576	-0.865665046	-0.964085297	0.322222222	0.338709677	0.919759278
-0.838926174	-0.373913043	-0.818395104	-0.818395104	-0.734006727	-0.914661953	-0.820002487	-0.522222222	0.231182796	0.987963892
0.100671141	-0.793706435	-0.457201679	-0.457201679	-0.484848485	-0.681414052	-0.872053872	-0.505555556	0.709677419	0.067201605
-0.986577181	-0.07931087	-0.913117218	-0.913117218	-0.484848485	-0.813521874	-0.975308642	0.355555556	0.413978495	1
0.060402685	-0.782608696	-0.834323457	-0.834323457	-0.666666667	-0.773751657	-0.858585859	0.572222222	0.73655914	0.191574724
0.006711409	-0.608695652	-0.695170614	-0.695170614	-0.878787879	-0.823243482	-0.811447811	0.255555556	0.627719566	0.042972887
-0.919463087	-0.724861913	-0.871583837	-0.871583837	-0.757575758	-0.78494287	-0.95959596	-0.805555556	0.344086022	0.673019057
-0.731543624	-0.765217391	-0.933912175	-0.933912175	-0.757575758	-0.939478568	-0.97979798	0.5	0.266338831	0.610832497
-0.852348993	-0.834782609	-0.931862831	-0.931862831	-0.515151515	-0.869200177	-0.948372615	-0.077777778	0.192649072	0.920324079
-0.973154362	-0.808695652	-0.896873219	-0.896873219	-0.727272727	-0.797613787	-0.977553311	-0.461111111	0.304086022	0.54103086
-0.986577181	-0.92173913	-0.844263956	-0.844263956	-0.787878788	-0.728714096	-0.973063973	0.027777778	0.268817204	0.997993982
-0.11409396	-0.495652174	-0.531402081	-0.531402081	-0.666666667	-0.738400354	-0.847362514	0.161111111	0.661290323	0.027081244
-0.973154362	-0.486956522	-0.928970193	-0.928970193	-0.696969697	-0.823243482	-0.966329966	-0.25	0.306451613	0.983951856
-0.637583893	-0.686956522	-0.819549333	-0.819549333	-0.727272727	-0.85329209	-0.898989899	-0.188888889	0.623655914	0.404212638
-0.838926174	-0.545548	-0.804101516	-0.804101516	-0.636363636	-0.851029607	-0.842873176	-0.166666667	0.580645161	0.370110331
-0.973154362	-0.8	-0.878089917	-0.878089917	-0.363636364	-0.794962439	-0.932659933	-0.783333333	0.327956989	0.955867603
-0.812080537	-0.660869565	-0.808930431	-0.808930431	-0.757575758	-0.795846222	-0.890011223	-0.6	0.223046227	0.993981946
-0.758389262	-0.652173913	-0.884007104	-0.884007104	-0.393939394	-0.791957578	-0.946127946	0.55	0.338709677	0.985957874
-0.852348993	-0.512689304	-0.951607204	-0.951607204	-0.666666667	-0.847105612	-0.85634119	-0.311111111	0.537634409	0.498495486
-0.986577181	-0.860869565	-0.928607435	-0.928607435	-0.818181818	-0.963340698	-0.97979798	0.238888889	0.241935484	0.971915747
-0.422818792	-0.860869565	-0.897414999	-0.897414999	-0.712121212	-0.874785683	-0.806495238	-0.1	0.553763441	0.863590772
-0.140939597	-0.443478261	-0.896647084	-0.896647084	-0.666666667	-0.822253646	-0.874298541	0.633333333	0.566138576	0.313379705
-0.248322148	-0.63836913	-0.785831728	-0.785831728	-0.848484848	-0.670808661	-0.890011223	-0.15	0.790322581	0.007021063
-0.973154362	-0.531428	-0.891869991	-0.891869991	-0.363636364	-0.861246133	-0.946127946	-0.2	0.478494624	0.502507523
-0.838926174	-0.826086957	-0.842911859	-0.842911859	-0.636363636	-0.818400354	-0.928170595	0.922222222	0.525783926	0.342369995
-0.973154362	-0.756521739	-0.661853455	-0.661853455	-0.484848485	-0.840494918	-0.943883277	0.194444444	-0.091652351	-0.359229143
-0.758389262	-0.104347826	-0.932899281	-0.932899281	-0.575757576	-0.77463544	-0.87654321	-0.605555556	0.387096774	0.709127382
-0.22147651	-0.495652174	-0.846996415	-0.846996415	-0.757575758	-0.819284136	-0.881032548	0.166666667	0.709677419	0.165496489
-0.382550336	-0.588758087	-0.675807842	-0.675807842	-0.424242424	-0.695978789	-0.930415264	0.938888889	0.543010753	0.39217653
-0.973154362	-0.869565217	-0.933304438	-0.933304438	-0.636363636	-0.915156871	-0.948372615	-0.377777778	0.424731183	0.991975928
-0.986577181	-0.373913043	-0.842987238	-0.842987238	-0.515151515	-0.833848873	-0.819818965	-0.161111111	0.306451613	0.997993982
-0.906040268	-0.23135913	-0.769696085	-0.769696085	-0.454545455	-0.708811312	-0.97979798	-0.177777778	0.47311828	0.70110331
-0.570469799	-0.546339739	-0.815497755	-0.815497755	-0.96969697	-0.88556783	-0.831649832	0.011111111	0.838709677	-0.11334002
-0.838926174	-0.713043478	-0.799494024	-0.799494024	-0.090909091	-0.822819266	-0.919191919	-0.772222222	0.458988061	0.538557401
-0.744966443	-0.434782609	-0.836933427	-0.836933427	-0.848484848	-0.890410959	-0.867564534	-0.216666667	0.338709677	0.807422267
-0.248322148	-0.686956522	-0.815017219	-0.815017219	-0.818181818	-0.698630137	-0.912457912	-0.933333333	0.361102988	0.462387161
-0.946308725	-0.782608696	-0.935155915	-0.935155915	-0.515151515	-0.797189571	-0.957351291	-0.183333333	0.300959774	0.771313942
-0.55704698	-0.808695652	-0.823987223	-0.823987223	-0.909090909	-0.889102961	-0.656565657	-0.572222222	0.73655914	0.075225677
0.302013423	-0.604131652	-0.404672505	-0.404672505	-0.666666667	-0.492284578	-0.802469136	-0.022222222	0.758064516	0.121364092
-0.919463087	-0.565217391	-0.508505957	-0.508505957	-0.242424242	-0.258506407	-0.973063973	0.105555556	0.188172043	0.863590772
-0.22147651	-0.573913043	-0.780291431	-0.780291431	-0.787878788	-0.8617057	-0.858585859	0.466666667	0.34081687	0.262287104
-0.44966443	-0.523778435	-0.271253115	-0.271253115	-0.666666667	-0.685373398	-0.833894501	-0.083333333	0.602150538	0.233701103
-0.946308725	-0.808695652	-0.780220764	-0.780220764	-0.393939394	-0.767706584	-0.966329966	-0.35	0.209677419	0.84553661
-0.382550336	-0.713043478	-0.869934939	-0.869934939	-0.681818182	-0.861634998	-0.906761987	0.877777778	0.838709677	-0.201604814
-0.704697987	-0.895652174	-0.893419955	-0.893419955	-0.878787879	-0.940433053	-0.921436588	0.588888889	0.580645161	0.86559679
-0.637583893	-0.817391304	-0.874509453	-0.874509453	-0.181818182	-0.879381352	-0.913518877	-0.905555556	0.392473118	0.803410231
-0.919463087	-0.104347826	-0.88908571	-0.88908571	0.060606061	-0.774211224	-0.87654321	-0.438888889	0.462365591	0.612838516
-0.986577181	-0.582608696	-0.823224019	-0.823224019	-0.696969697	-0.708811312	-0.952861953	0.922222222	0.258064516	0.975927783
-0.422818792	-0.791304348	-0.905080019	-0.905080019	-0.863636364	-0.892956253	-0.908771579	0.166666667	0.704301075	0.410230692
-0.302013423	-0.634782609	-0.837343296	-0.837343296	-0.909090909	-0.837419355	-0.789001122	0.466666667	0.849462366	0.695085256
-0.986577181	-0.773913043	-0.794773465	-0.794773465	-0.303030303	-0.702165267	-0.930415264	0.027777778	0.392473118	0.993981946
-0.906040268	-0.67826087	-0.695717106	-0.695717106	-0.393939394	-0.796305789	-0.977553311	-0.8	0.482010673	0.470937252
-0.973154362	-0.765217391	-0.728115592	-0.728115592	-0.545454545	-0.600989837	-0.982042649	0.505555556	0.274193548	0.979939819
-0.973154362	-0.756521739	-0.868535732	-0.868535732	-0.484848485	-0.862589483	-0.884599819	0.6	0.306451613	1
-0.973154362	-0.626086957	-0.908024479	-0.908024479	-0.575757576	-0.772266902	-0.950617284	0.422222222	0.295698925	1
-0.44966443	-0.730434783	-0.881844693	-0.881844693	-0.909090909	-0.852549713	-0.921935866	0.388888889	0.73655914	0.133400201
-0.369127517	-0.72173913	-0.790957444	-0.790957444	-0.878787879	-0.88638091	-0.728395062	-0.005555556	0.811827957	0.079237713
-0.838926174	-0.747826087	-0.920904727	-0.920904727	-0.121212121	-0.835616438	-0.912457912	-0.672222222	0.397849462	0.719157472
-0.610738255	-0.809272174	-0.833805232	-0.833805232	-0.696969697	-0.785037561	-0.925925926	-0.294444444	0.35483871	0.823470411
-0.946308725	-0.852173913	-0.834785149	-0.834785149	-0.03030303	-0.723835616	-0.919191919	-0.733333333	0.558904174	0.245091885
-0.11409396	-0.782608696	-0.850751191	-0.850751191	-0.818181818	-0.795422006	-0.809203143	0.183333333	0.892473118	0.368104313
-0.55704698	-0.739130435	-0.828387425	-0.828387425	-0.787878788	-0.896173221	-0.921436588	0.327777778	0.596774194	0.428284855
-0.865771812	-0.695652174	-0.848687713	-0.848687713	-0.454545455	-0.876270437	-0.907024108	-0.45	0.247311828	0.883650953
-0.315436242	-0.745819391	-0.817726123	-0.817726123	-0.818181818	-0.893062307	-0.910213244	0.338888889	0.521505376	0.384152457
-0.973154362	-0.417391304	-0.884058927	-0.884058927	-0.727272727	-0.784357048	-0.982042649	-0.666666667	0.228511596	0.097953404
-0.932885906	-0.930434783	-0.888265972	-0.888265972	-0.393939394	-0.781352187	-0.946127946	0.711111111	0.547998726	0.277122482
-0.637583893	-0.87826087	-0.829923256	-0.829923256	-0.575757576	-0.825470614	-0.952861953	-0.35	0.511950165	0.3830014
-0.248322148	-0.886956522	-0.872959489	-0.872959489	-0.878787879	-0.917808219	-0.860830527	0.866666667	0.580645161	0.311935807
-0.805369128	-0.054919913	-0.93405822	-0.93405822	-0.727272727	-0.719734865	-0.919191919	0.183333333	0.295698925	1
-0.879194631	-0.730434783	-0.818131281	-0.818131281	-0.5	-0.875775519	-0.905723906	-0.983333333	0.456989247	0.709127382
-0.932885906	-0.434782609	-0.659596821	-0.659596821	-0.545454545	-0.714538224	-0.95959596	-0.505555556	-0.205094863	-0.536532862
-0.503355705	-0.460869565	-0.826587771	-0.826587771	-0.939393939	-0.803234644	-0.795735129	0.211111111	0.101792811	-0.087471253
-0.932885906	-0.47826087	-0.566217381	-0.566217381	-0.393939394	-0.718957137	-0.831894739	-0.166666667	0.317204301	0.987963892
-0.986577181	-0.539130435	-0.869543915	-0.869543915	-0.727272727	-0.72882015	-0.961840629	-0.588888889	0.198924731	1
-0.906040268	-0.704347826	-0.841531496	-0.841531496	-0.606060606	-0.672576226	-0.952861953	-0.555555556	0.430107527	0.769307924
-0.637583893	-0.782608696	-0.717247	-0.717247	-0.212121212	-0.832540875	-0.898989899	-0.844444444	0.467741935	0.540621866
-0.476510067	-0.730434783	-0.546713276	-0.546713276	-0.909090909	-0.797613787	-0.786756453	-0.111111111	0.709677419	0.398194584
-0.597315436	-0.47826087	-0.869817161	-0.869817161	-0.939393939	-0.895466195	-0.719416386	-0.027777778	0.827956989	0.125376128
-0.369127517	-0.791304348	-0.847981042	-0.847981042	-0.818181818	-0.896915599	-0.874298541	0.15	0.564516129	0.548645938
-0.677852349	-0.843478261	-0.91241997	-0.91241997	-0.757575758	-0.863473266	-0.807119214	-0.194444444	0.586021505	0.879638917
-0.852348993	-0.660869565	-0.728695062	-0.728695062	-0.515151515	-0.870543526	-0.921436588	-0.005555556	0.451612903	0.801404213
-0.530201342	-0.739130435	-0.831068062	-0.831068062	-0.878787879	-0.791427309	-0.925925926	-0.616666667	0.370530133	0.55667001
-0.610738255	-0.773913043	-0.826352214	-0.826352214	-0.777777788	-0.811648255	-0.858585859	-0.066666667	0.76344086	0.249749248
-0.919463087	-0.72173913	-0.746785827	-0.746785827	-0.606060606	-0.893521874	-0.943883277	0.75	0.462365591	0.86559679
-0.758389262	-0.573913043	-0.87511719	-0.87511719	-0.484848485	-0.854564737	-0.809203143	-0.683333333	0.306451613	0.879638917
-0.959731544	-0.791304348	-0.888760641	-0.888760641	-0.424242424	-0.790119311	-0.941638608	-0.216666667	0.370967742	0.787362086
-0.704697987	-0.869565217	-0.878716498	-0.878716498	-0.696969697	-0.821758727	-0.898953827	0.866666667	0.413978495	0.582748245
-0.315436242	-0.660869565	-0.80216995	-0.80216995	-0.909090909	-0.821935484	-0.845117845	0.188888889	0.572265132	0.308149802
-0.691275168	-0.104347826	-0.776607322	-0.776607322	-1	-0.746354397	-0.87654321	0.266666667	0.811827957	-0.115346038
-0.973154362	-0.652173913	-0.787607826	-0.787607826	-0.515151515	-0.571365444	-0.977553311	-0.577777778	0.323489323	0.953692062
-0.919463087	-0.584740957	-0.847957487	-0.847957487	-0.333333333	-0.797931949	-0.970819304	0.666666667	0.489247312	0.552657974
-0.946308725	-0.739130435	-0.835209151	-0.835209151	-0.696969697	-0.608484313	-0.982042649	-0.85	0.500186418	0.417552924
-0.704697987	-0.104347826	-0.88162798	-0.88162798	-0.757575758	-0.907202828	-0.87654321	-0.072222222	0.478494624	0.430290873
-0.610738255	-0.460869565	-0.881580869	-0.881580869	-0.575757576	-0.866195316	-0.887766554	-0.411111111	0.585245996	0.61995457
-0.906040268	-0.392569391	-0.790646509	-0.790646509	-0.575757576	-0.710578878	-0.970819304	-0.088888889	0.306451613	0.743229689
-0.986577181	-0.852173913	-0.936800102	-0.936800102	-0.818181818	-0.771241715	-0.982042649	0.005555556	0.258064516	1
-0.959731544	-0.907525043	-0.924405101	-0.924405101	-0.545454545	-0.874785683	-0.982042649	0.527777778	0.327956989	1
-0.691275168	-0.695652174	-0.930100865	-0.930100865	-0.727272727	-0.895996465	-0.910213244	0.7	0.317204301	1
-0.986577181	-0.608695652	-0.867711283	-0.867711283	-0.575757576	-0.884224481	-0.914702581	0.677777778	0.257929948	0.943831494
-0.422818792	-0.49197113	-0.890305894	-0.890305894	-0.848484848	-0.771559876	-0.851851852	-0.205555556	0.688172043	0.434302909
-0.973154362	-0.834782609	-0.904641883	-0.904641883	-0.636363636	-0.820238621	-0.939393939	-0.705555556	0.243558162	0.747046966
-0.55704698	-0.47826087	-0.609884907	-0.609884907	-0.454545455	-0.783473266	-0.816221925	-0.294444444	0.424731183	0.98996991
-0.959731544	-0.660869565	-0.854604901	-0.854604901	-0.363636364	-0.795846222	-0.964085297	-0.4	0.369479022	1
-0.11409396	-0.592649565	-0.300933276	-0.300933276	-0.696969697	-0.529403447	-0.898989899	-0.005555556	0.666666667	0.209628887
-0.516778523	-0.434782609	-0.450653199	-0.450653199	-0.848484848	-0.804083076	-0.795735129	0.005555556	0.682795699	0.315947844
-0.691275168	-0.869565217	-0.912028945	-0.912028945	-0.909090909	-0.87715422	-0.847362514	-0.022222222	0.709677419	0.189568706
-0.906040268	-0.92173913	-0.952949878	-0.952949878	-0.727272727	-0.819708352	-0.982042649	-0.95	0.351710655	0.378932915
-0.986577181	-0.826471304	-0.908867773	-0.908867773	-0.484848485	-0.760494918	-0.966329966	-0.277777778	0.467741935	0.719157472
-0.973154362	-0.798414609	-0.717341223	-0.717341223	-0.151515152	-0.626067167	-0.973063973	-0.255555556	0.489247312	0.63891675
-0.838926174	-0.669565217	-0.771575828	-0.771575828	-0.545454545	-0.836076005	-0.802164109	-0.222222222	0.462365591	0.995987964
-0.436241611	-0.817391304	-0.864215619	-0.864215619	-0.909090909	-0.812213875	-0.851851852	0.511111111	0.811827957	0.129388164
-0.771812081	-0.739130435	-0.731102453	-0.731102453	-0.727272727	-0.811153336	-0.943883277	0.561111111	0.440860215	0.959879639
-0.959731544	-0.773913043	-0.95544207	-0.95544207	-0.454545455	-0.833848873	-0.964085297	-0.033333333	0.284946237	1
-0.516778523	-0.669565217	-0.769573595	-0.769573595	-0.575757576	-0.812213875	-0.879794088	-0.15	0.634408602	0.646940822
-0.973154362	-0.834782609	-0.944064674	-0.944064674	-0.848484848	-0.821051701	-0.955106622	-0.85	0.247311828	0.973921765
-0.55704698	-0.904347826	-0.914723715	-0.914723715	-0.939393939	-0.8820327	-0.923681257	0.577777778	0.698924731	0.213640923
-0.986577181	-0.67826087	-0.838945082	-0.838945082	-0.848484848	-0.81044631	-0.97979798	-0.366666667	0.268817204	0.995987964
0.020134228	-0.504347826	-0.533569204	-0.533569204	-0.727272727	-0.766186478	-0.79349046	0.205555556	0.715053763	-0.061183551
-0.986577181	-0.8	-0.859490349	-0.859490349	-0.848484848	-0.711886876	-0.970819304	0.322222222	0.247311828	0.971915747
-0.691275168	-0.904347826	-0.795734537	-0.795734537	-0.939393939	-0.867008396	-0.822671156	0.038888889	0.02249157	-0.242513926
-0.55704698	-0.469565217	-0.812760585	-0.812760585	-0.848484848	-0.753566063	-0.867564534	0.15	0.374406102	0.923771314
-0.275167785	-0.782608696	-0.757937087	-0.757937087	-0.818181818	-0.821228458	-0.872053872	0.75	0.870967742	0.159478435
-0.973154362	-0.365217391	-0.82869836	-0.82869836	-0.606060606	-0.782589483	-0.982042649	0.322222222	0.306451613	0.947843531
-0.476510067	-0.643478261	-0.869779472	-0.869779472	-0.878787879	-0.858594786	-0.934904602	0.011111111	0.342511475	0.883650953
-0.879194631	-0.782608696	-0.92311425	-0.92311425	-0.272727273	-0.732850199	-0.982042649	0.344444444	0.451612903	0.851554664
-0.973154362	-0.556521739	-0.706670498	-0.706670498	-0.454545455	-0.794078657	-0.982042649	-0.327777778	0.279569892	0.987963892
-0.610738255	-0.67826087	-0.871758149	-0.871758149	-0.454545455	-0.849014582	-0.809203143	-0.994444444	0.326909058	0.650952859
-0.610738255	-0.597606783	-0.648558628	-0.648558628	-0.96969697	-0.634997791	-0.881032548	0.138888889	0.811827957	-0.207622869
-0.342281879	-0.6	-0.928682813	-0.928682813	-0.878787879	-0.847989395	-0.87654321	0.827777778	0.305525534	0.414242728
-0.718120805	-0.617391304	-0.782543354	-0.782543354	-0.666666667	-0.788351745	-0.863717525	-0.688888889	0.532258065	0.687061184
-0.973154362	-0.826086957	-0.780168941	-0.780168941	-0.484848485	-0.757419355	-0.982042649	0.566666667	-0.038238849	-0.304612407
-0.973154362	-0.486956522	-0.884454662	-0.884454662	-0.363636364	-0.821475917	-0.964085297	-0.544444444	0.582843744	0.61643941
-0.89261745	-0.174046696	-0.373343447	-0.373343447	-0.666666667	-0.659591421	-0.903479237	-0.738888889	0.311827957	0.771313942
-0.798657718	-0.747826087	-0.692824468	-0.692824468	-0.939393939	-0.69951392	-0.806958474	0.572222222	0.155913978	0.951855567
-0.852348993	-0.608695652	-0.77548136	-0.77548136	-0.696969697	-0.765196642	-0.952861953	-0.361111111	0.392473118	0.683049147
-0.463087248	-0.530434783	-0.845314539	-0.845314539	-0.97979797	-0.920035351	-0.819415215	-0.077777778	0.801075269	0.468405216
-0.986577181	-0.939130435	-0.936427922	-0.936427922	-0.727272727	-0.794467521	-0.957351291	-0.522222222	0.209677419	1
-0.89261745	-0.504347826	-0.85713007	-0.85713007	-0.757575758	-0.716305789	-0.966329966	-0.316666667	0.579240366	0.611166671
-0.570469799	-0.669565217	-0.714406185	-0.714406185	-0.727272727	-0.825788776	-0.860830527	0.466666667	0.413978495	0.564694082
-0.946308725	-0.582032174	-0.257261039	-0.257261039	-0.393939394	-0.489557477	-0.95959596	0.722222222	0.295698925	0.84553661
-0.959731544	-0.782608696	-0.846459345	-0.846459345	-0.787878788	-0.759646487	-0.939393939	-0.544444444	0.301075269	0.91775326
-0.624161074	-0.71141	-0.826248569	-0.826248569	-0.787878788	-0.838727353	-0.878787879	-0.3	0.569892473	0.311935807
-0.530201342	-0.773913043	-0.865153135	-0.865153135	-0.878787879	-0.835050817	-0.768799102	0.866666667	0.577988706	0.189038341
-0.744966443	-0.686956522	-0.78741467	-0.78741467	-0.727272727	-0.82589483	-0.910213244	-0.416666667	0.448637984	0.56895681
-0.959731544	-0.756521739	-0.855952286	-0.855952286	-0.333333333	-0.754060981	-0.894850055	0.166666667	0.338709677	0.975927783
0.046979866	-0.72173913	-0.708611487	-0.708611487	-0.696969697	-0.834732656	-0.811447811	0.783333333	0.860215054	-0.426278837
-0.959731544	-0.269565217	-0.824543138	-0.824543138	0.151515152	-0.73885992	-0.941638608	-0.483333333	0.38172043	0.983951856
-0.691275168	-0.808695652	-0.765799975	-0.765799975	-0.818181818	-0.915616438	-0.894500561	0.772222222	0.559139785	0.815446339
-0.624161074	-0.634782609	-0.891398878	-0.891398878	-0.757575758	-0.890410959	-0.863075196	-0.905555556	0.259243837	0.791374122
-0.637583893	-0.686956522	-0.695792484	-0.695792484	-0.939393939	-0.863013699	-0.831649832	0.244444444	0.476608437	0.486804261
-0.181208054	-0.808695652	-0.837380985	-0.837380985	-0.787878788	-0.836818383	-0.7328844	0.294444444	0.715053763	0.334002006
-0.812080537	-0.843478261	-0.748354636	-0.748354636	-0.424242424	-0.788422448	-0.975308642	-0.5	0.469943997	0.506378514
-0.973154362	-0.65191	-0.531213636	-0.531213636	-0.606060606	-0.519222271	-0.973063973	-0.294444444	0.290322581	0.899699097
-0.463087248	-0.87826087	-0.815017219	-0.815017219	-0.787878788	-0.771559876	-0.901234568	-0.072222222	0.551633875	0.266445617
-0.906040268	-0.817391304	-0.749598376	-0.749598376	-0.181818182	-0.700539107	-0.903479237	-0.422222222	0.521505376	0.444332999
-0.946308725	-0.817391304	-0.730918719	-0.730918719	-0.666666667	-0.643411401	-0.860830527	0.65	0.327956989	0.987963892
-0.181208054	-0.624789826	-0.871579126	-0.871579126	-0.787878788	-0.934726343	-0.847362514	-0.272222222	0.73655914	0.129388164
-0.22147651	-0.460869565	-0.691660817	-0.691660817	-0.878787879	-0.78386213	-0.827160494	0.227777778	0.372971941	0.115861645
-0.825503356	-0.72173913	-0.885038843	-0.885038843	-0.757575758	-0.859938135	-0.845117845	-0.405555556	0.333971205	0.476429288
-0.906040268	-0.217391304	-0.878414985	-0.878414985	-0.424242424	-0.771984092	-0.923681257	-0.65	0.440860215	0.662988967
-0.946308725	-0.738217652	-0.869958495	-0.869958495	-0.666666667	-0.734441008	-0.975308642	0.038888889	0.376344086	0.79338014
-0.476510067	-0.695652174	-0.908495593	-0.908495593	-0.909090909	-0.869200177	-0.883986607	0.716666667	0.709677419	0.177532598
-0.44966443	-0.765217391	-0.841955499	-0.841955499	-0.545454545	-0.744904993	-0.914702581	0.327777778	0.345533417	0.889669007
-0.691275168	-0.692913739	-0.870858322	-0.870858322	-0.333333333	-0.807335395	-0.921436588	-0.738888889	0.451612903	0.634904714
-0.973154362	-0.547826087	-0.039512303	-0.039512303	-0.333333333	-0.196040654	-0.970819304	-0.205555556	0.333333333	0.899699097
-0.785234899	-0.695652174	-0.860423154	-0.860423154	-0.757575758	-0.855943438	-0.887766554	-0.633333333	0.419354839	0.919759278
-0.973154362	-0.130434783	-0.944889123	-0.944889123	-0.515151515	-0.755581087	-0.95959596	-0.066666667	0.338709677	1
-0.852348993	-0.139414087	-0.82032667	-0.82032667	-0.575757576	-0.57666814	-0.950617284	-0.661111111	0.446236559	0.506519559
-0.644295302	-0.695652174	-0.73287384	-0.73287384	-0.666666667	-0.906071586	-0.848999028	-0.027777778	0.634408602	0.253761284
-0.973154362	-0.713043478	-0.853686229	-0.853686229	-0.727272727	-0.692019443	-0.982042649	-0.116666667	0.252688172	0.991975928
-0.838926174	-0.765217391	-0.8853168	-0.8853168	-0.757575758	-0.780397702	-0.827453497	-0.444444444	0.258064516	0.991975928
-0.973154362	-0.486956522	-0.867579371	-0.867579371	-0.757575758	-0.708351745	-0.939393939	-0.438888889	0.344086022	0.963891675
-0.825503356	-0.652173913	-0.911906456	-0.911906456	-0.272727273	-0.839611136	-0.869809203	0.933333333	0.370967742	0.903711133
-0.959731544	-0.620466	-0.880954288	-0.880954288	-0.515151515	-0.794538224	-0.968574635	-0.733333333	0.317204301	0.827482447
-0.583892617	-0.747826087	-0.841616297	-0.841616297	-0.848484848	-0.789659744	-0.923681257	-0.088888889	0.359493475	0.867602808
-0.167785235	-0.74191687	-0.810136482	-0.810136482	-0.909090909	-0.841802916	-0.87654321	-0.761111111	0.85483871	-0.317953862
-0.624161074	-0.773913043	-0.800770742	-0.800770742	0.060606061	-0.816173221	-0.93714927	0.922222222	0.516129032	1
-0.718120805	-0.373913043	-0.650207526	-0.650207526	-0.363636364	-0.701281485	-0.892255892	-0.4	0.591872956	0.148258645
-0.489932886	-0.530434783	-0.805802236	-0.805802236	-0.757575758	-0.78304905	-0.894500561	0.322222222	-0.19428473	-0.520714645
-0.677852349	-0.747826087	-0.947343626	-0.947343626	-0.787878788	-0.94495802	-0.930415264	0.572222222	0.543010753	0.476429288
-0.959731544	-0.704347826	-0.827638354	-0.827638354	-0.666666667	-0.727300044	-0.882938124	-0.716666667	0.26344086	0.995987964
-0.812080537	-0.730434783	-0.772819568	-0.772819568	-0.484848485	-0.864180292	-0.982042649	-0.511111111	0.252688172	0.646940822
-0.973154362	-0.283767826	-0.847396861	-0.847396861	-0.787878788	-0.622624834	-0.977553311	0.027777778	0.301075269	0.751253761
-0.986577181	-0.782608696	-0.713756048	-0.713756048	-0.666666667	-0.720300486	-0.970819304	-0.45	0.153464402	-0.108590696
-0.973154362	-0.356521739	-0.804360628	-0.804360628	-0.575757576	-0.692353316	-0.87654321	0.472222222	0.403225806	0.600802407
-0.865771812	-0.895652174	-0.878485652	-0.878485652	-0.666666667	-0.714679629	-0.957351291	0.611111111	0.507002323	0.397533801
-0.825503356	-0.812539043	-0.910436581	-0.910436581	-0.272727273	-0.744586832	-0.95959596	-0.45	0.467741935	0.683049147
-0.516778523	-0.869565217	-0.890404828	-0.890404828	-0.939393939	-0.841378701	-0.85634119	0.294444444	0.521505376	0.729187563
-0.946308725	-0.634782609	-0.853587295	-0.853587295	-0.575757576	-0.821051701	-0.982042649	-0.327777778	0.322580645	0.997993982
-0.973154362	-0.104347826	-0.860644578	-0.860644578	-0.151515152	-0.797613787	-0.87654321	-0.572222222	0.397849462	0.703109328
-0.959731544	-0.673552696	-0.886070582	-0.886070582	-0.727272727	-0.852913326	-0.970819304	0.05	0.327956989	0.799398195
-0.89261745	-0.539130435	-0.902974141	-0.902974141	-0.606060606	-0.785382236	-0.93714927	-0.438888889	0.360215054	0.885656971
-0.691275168	-0.826086957	-0.821118141	-0.821118141	-0.818181818	-0.814405656	-0.836139169	-0.716666667	0.5	0.510531595
-0.825503356	-0.808695652	-0.852211643	-0.852211643	-0.727272727	-0.836500221	-0.913169383	-0.633333333	0.483870968	0.386158475
-0.597315436	-0.660869565	-0.933841508	-0.933841508	-0.909090909	-0.84296951	-0.886026727	0.433333333	0.521505376	0.466399198
-0.946308725	-0.652173913	-0.863259259	-0.863259259	-0.424242424	-0.761838268	-0.957351291	-0.077777778	0.242656003	0.935807422
-0.409395973	-0.617391304	-0.62888021	-0.62888021	-0.878787879	-0.872311091	-0.883277217	0.283333333	0.216936649	0.059177533
-0.677852349	-0.573913043	-0.786274574	-0.786274574	-0.787878788	-0.763146266	-0.95959596	0.961111111	0.54234405	0.29373094
-0.22147651	-0.565217391	-0.869567471	-0.869567471	-0.878787879	-0.883340698	-0.87654321	-0.111111111	0.329930999	0.095285858
-0.570469799	-0.739130435	-0.838026411	-0.838026411	-0.787878788	-0.875846222	-0.811447811	0.983333333	0.419354839	0.664994985
-0.946308725	-0.886956522	-0.851335372	-0.851335372	-0.363636364	-0.847989395	-0.928170595	0.372222222	0.327956989	0.945837513
-0.32885906	-0.765217391	-0.823035574	-0.823035574	-0.848484848	-0.843959346	-0.820426487	0.172222222	0.446012599	0.57666788
-0.973154362	-0.730434783	-0.831864244	-0.831864244	-0.242424242	-0.677419355	-0.95959596	-0.161111111	0.466994337	0.212002064
-0.959731544	-0.488144174	-0.936168809	-0.936168809	-0.606060606	-0.804259832	-0.903479237	-0.738888889	0.327956989	1
-0.771812081	-0.713043478	-0.869548626	-0.869548626	-0.606060606	-0.881148917	-0.798603774	0.572222222	0.596774194	0.861584754
-0.959731544	-0.72173913	-0.925959776	-0.925959776	-0.666666667	-0.88068935	-0.955106622	-0.588888889	0.539002648	0.552287752
-0.275167785	-0.339130435	-0.877557558	-0.877557558	-0.727272727	-0.87715422	-0.838383838	-0.061111111	0.682795699	0.091273821
-0.798657718	-0.434782609	-0.457107456	-0.457107456	-0.454545455	-0.443216969	-0.89674523	-0.666666667	0.38172043	0.438314945
-0.22147651	-0.92173913	-0.887191833	-0.887191833	-0.772727273	-0.826778612	-0.79349046	0.177777778	0.629032258	0.418254764
-0.44966443	-0.028160609	-0.837018227	-0.837018227	-0.636363636	-0.690841067	-0.955106622	-0.116666667	0.569892473	0.364092277
-0.946308725	-0.67826087	-0.893179687	-0.893179687	-0.636363636	-0.708351745	-0.950617284	-0.561111111	0.610581049	0.208724766
-0.624161074	-0.660869565	-0.900877685	-0.900877685	-0.96969697	-0.874078657	-0.927436505	-0.583333333	0.586021505	0.095285858
-0.610738255	-0.843478261	-0.897466822	-0.897466822	-0.909090909	-0.94902342	-0.87654321	-0.383333333	0.747311828	0.071213641
-0.476510067	-0.747826087	-0.943909207	-0.943909207	-0.909090909	-0.90455148	-0.869809203	-0.461111111	0.184672532	0.947473488
-0.959731544	-0.599445739	-0.666602281	-0.666602281	-0.545454545	-0.477260274	-0.961840629	-0.522222222	0.403225806	0.550651956
-0.785234899	-0.643478261	-0.900726928	-0.900726928	-0.696969697	-0.85463544	-0.927326392	-0.622222222	0.446236559	0.472417252
-0.946308725	-0.8	-0.753777154	-0.753777154	-0.333333333	-0.452514361	-0.952861953	-0.4	0.279569892	1
-0.744966443	-0.591304348	-0.807276822	-0.807276822	-0.545454545	-0.859938135	-0.939393939	0.183333333	0.047003245	-0.217450081
-0.879194631	-0.730434783	-0.865718472	-0.865718472	-0.484848485	-0.792311091	-0.922110613	0.788888889	0.505376344	0.526579739
-0.489932886	-0.104347826	-0.796403518	-0.796403518	-0.909090909	-0.859054353	-0.87654321	0.683333333	0.661290323	0.147442327
-0.946308725	-0.629498	-0.895987525	-0.895987525	-0.333333333	-0.596570924	-0.966329966	-0.633333333	0.322580645	0.821464393
-0.369127517	-0.791304348	-0.929907709	-0.929907709	-0.636363636	-0.745930181	-0.905723906	0.977777778	0.564516129	0.502507523
-0.288590604	-0.556521739	-0.806857531	-0.806857531	-0.696969697	-0.797613787	-0.826058727	-0.094444444	0.704301075	0.25777332
-0.825503356	-0.104347826	-0.821542143	-0.821542143	0.060606061	-0.856403005	-0.87654321	0.7	0.532258065	0.420260782
-0.543624161	0.021886783	-0.860757645	-0.860757645	-0.878787879	-0.802916483	-0.800224467	0.316666667	0.548387097	0.574724173
-0.44966443	-0.565217391	-0.858698878	-0.858698878	-0.909090909	-0.782624834	-0.802469136	0.55	0.650537634	0.279839519
-0.624161074	-0.695652174	-0.772697079	-0.772697079	-0.636363636	-0.77463544	-0.863075196	-0.188888889	0.526591737	0.339997358
-0.973154362	-0.72173913	-0.888482684	-0.888482684	-0.666666667	-0.714114008	-0.966329966	-0.344444444	0.300335677	0.877632899
-0.973154362	-0.47826087	-0.861968407	-0.861968407	-0.545454545	-0.750525851	-0.982042649	-0.277777778	0.125214767	-0.053198449
-0.946308725	-0.578621217	-0.524570933	-0.524570933	-0.424242424	-0.56121962	-0.952861953	-0.777777778	0.338709677	0.837512538
-0.959731544	-0.782608696	-0.876601198	-0.876601198	-0.303030303	-0.866124613	-0.957351291	-0.216666667	0.284946237	0.959879639
-0.798657718	-0.834782609	-0.807686691	-0.807686691	-0.636363636	-0.728678745	-0.872053872	-0.733333333	0.38172043	0.811434303
-0.986577181	-0.72173913	-0.883389945	-0.883389945	-0.575757576	-0.780397702	-0.924903896	0.655555556	0.23655914	1
-0.597315436	-0.843478261	-0.848183621	-0.848183621	-0.515151515	-0.912965091	-0.919191919	-0.472222222	0.327956989	0.857572718
-0.32885906	-1	-0.907058696	-0.907058696	-0.939393939	-0.844913831	-0.858585859	-0.822222222	0.779569892	-0.017051153
-0.530201342	-0.773913043	-0.822701083	-0.822701083	-0.909090909	-0.890410959	-0.818181818	0.438888889	0.451209046	0.622275277
-0.986577181	-0.643478261	-0.841927232	-0.841927232	-0.757575758	-0.657092355	-0.982042649	-0.794444444	0.105904435	-0.157222036
-0.610738255	-0.704347826	-0.866312075	-0.866312075	-0.787878788	-0.77951392	-0.844374263	-0.166666667	0.612903226	0.785356068
-0.932885906	-0.730434783	-0.884106038	-0.884106038	-0.606060606	-0.77817057	-0.895374297	-0.788888889	0.241935484	0.929789368
-0.55704698	-0.104347826	-0.827435775	-0.827435775	-0.636363636	-0.723835616	-0.87654321	-0.727777778	0.419354839	0.584754263
-0.409395973	-0.504347826	-0.670446569	-0.670446569	-0.666666667	-0.856084843	-0.832298488	-0.077777778	0.752688172	0.624874624
-0.55704698	-0.546207826	-0.815549578	-0.815549578	-0.939393939	-0.868316394	-0.815937149	-0.094444444	0.827956989	-0.097291876
-0.44966443	-0.747826087	-0.890353005	-0.890353005	-0.787878788	-0.808608042	-0.886890383	-0.2	0.795698925	0.145436309
-0.812080537	-0.553201826	-0.697092758	-0.697092758	-0.515151515	-0.851984092	-0.91694725	-0.188888889	0.639784946	0.233701103
-0.932885906	-0.773913043	-0.900505505	-0.900505505	-0.363636364	-0.862589483	-0.925925926	-0.683333333	0.311827957	0.993981946
-0.986577181	-0.843478261	-0.883027188	-0.883027188	-0.696969697	-0.659319487	-0.961840629	-0.866666667	0.231182796	0.995987964
-0.691275168	-0.87826087	-0.835873421	-0.835873421	-0.393939394	-0.801148917	-0.759820426	0.822222222	0.483870968	0.815446339
-0.530201342	-0.67826087	-0.889344822	-0.889344822	-0.757575758	-0.855589925	-0.890976493	0.038888889	0.569892473	0.558676028
-0.718120805	-0.565217391	-0.332356558	-0.332356558	-0.393939394	-0.515687141	-0.903479237	-0.722222222	0.564516129	0.55667001
-0.208053691	-0.765217391	-0.915906211	-0.915906211	-0.848484848	-0.768731772	-0.982042649	0.638888889	0.298331998	0.311935807
-0.382550336	-0.605854957	-0.805119121	-0.805119121	-0.909090909	-0.547008396	-0.831649832	0.183333333	0.76344086	0.071213641
-0.677852349	-0.104347826	-0.867560526	-0.867560526	-0.787878788	-0.775554574	-0.87654321	-0.45	0.543010753	0.163490471
-0.825503356	-0.765217391	-0.812868941	-0.812868941	-0.893939394	-0.780327	-0.860830527	-0.711111111	0.365591398	0.63891675
-0.691275168	-0.761229913	-0.758907582	-0.758907582	-0.545454545	-0.654587852	-0.932659933	0.827777778	0.575268817	0.426278837
-0.530201342	-0.895652174	-0.866660699	-0.866660699	-0.939393939	-0.933716306	-0.847362514	0.2	0.817204301	0.512537613
-0.342281879	-0.020192	-0.824298158	-0.824298158	-0.848484848	-0.786124613	-0.872053872	0.716666667	0.661290323	-0.053159478
-0.651006711	-0.72173913	-0.9160287	-0.9160287	-0.878787879	-0.893946089	-0.800224467	-0.005555556	0.365591398	0.634904714
-0.140939597	-0.704347826	-0.837550586	-0.837550586	-0.878787879	-0.893521874	-0.791245791	0.261111111	0.779569892	0.187562688
-0.986577181	-0.834782609	-0.844574891	-0.844574891	-0.787878788	-0.676818383	-0.973063973	0.311111111	0.188172043	0.991975928
-0.503355705	-0.634782609	-0.924499324	-0.924499324	-0.939393939	-0.821475917	-0.795735129	0.016666667	0.747311828	-0.061183551
0.006711409	-0.643478261	-0.799955715	-0.799955715	-0.848484848	-0.747273531	-0.914702581	0.755555556	0.30861317	0.115346038
-0.489932886	-0.434782609	-0.834361146	-0.834361146	-0.636363636	-0.844454264	-0.829405163	0.577777778	0.693548387	0.263791374
-0.959731544	-0.660869565	-0.804968365	-0.804968365	-0.090909091	-0.835192223	-0.943883277	0.555555556	0.333333333	0.993981946
-0.825503356	-0.6	-0.880120417	-0.880120417	-0.666666667	-0.903561644	-0.885521886	-0.733333333	0.277309794	0.590772317
-0.932885906	-0.72173913	-0.871475481	-0.871475481	-0.636363636	-0.845479452	-0.946127946	-0.627777778	0.290322581	0.995987964
-0.798657718	-0.104347826	-0.810697107	-0.810697107	-0.666666667	-0.704816615	-0.87654321	-0.6	0.365591398	0.697091274
-0.973154362	-0.913043478	-0.785685682	-0.785685682	-0.515151515	-0.727370747	-0.982042649	-0.433333333	0.025052491	-0.239895315
-0.651006711	-0.513043478	-0.813245832	-0.813245832	-0.575757576	-0.849014582	-0.909671536	-0.566666667	0.510752688	0.819458375
-0.879194631	-0.313043478	-0.839081705	-0.839081705	-0.787878788	-0.681838268	-0.87654321	0.733333333	0.413978495	0.504513541
-0.395973154	-0.87826087	-0.806805708	-0.806805708	-0.818181818	-0.737092355	-0.887766554	0.422222222	0.505639141	0.401537625
-0.44966443	-0.704203739	-0.890649807	-0.890649807	-0.878787879	-0.859478568	-0.881032548	-0.605555556	0.725806452	0.10330993
-0.973154362	-0.834782609	-0.758478868	-0.758478868	-0.363636364	-0.812143173	-0.982042649	-0.705555556	0.21716658	1
-0.691275168	-0.791304348	-0.844004843	-0.844004843	-0.575757576	-0.916500221	-0.910213244	0.666666667	0.467741935	0.751253761
-0.543624161	-0.982608696	-0.92518715	-0.92518715	-0.848484848	-0.867892179	-0.820426487	-0.055555556	0.446236559	0.747241725
-0.543624161	-0.669565217	-0.821834234	-0.821834234	-0.787878788	-0.866690234	-0.910213244	0.138888889	0.543909183	0.289133956
-0.852348993	-0.860869565	-0.850195277	-0.850195277	-0.636363636	-0.754768007	-0.928170595	-0.244444444	0.483870968	0.450351053
-0.436241611	-0.808695652	-0.894027692	-0.894027692	-0.121212121	-0.80963323	-0.907460976	0.155555556	0.510752688	0.396188566
-0.208053691	-0.486956522	-0.871819394	-0.871819394	-0.696969697	-0.884684048	-0.867564534	0.161111111	0.924731183	0.045135406
-0.583892617	-0.660869565	-0.577712555	-0.577712555	-0.151515152	-0.653557225	-0.837657343	-0.144444444	0.537634409	0.919759278
-0.382550336	-0.495652174	-0.763675252	-0.763675252	-0.878787879	-0.81044631	-0.822671156	0.127777778	0.227184974	0.358074223
-0.946308725	-0.452173913	-0.799008777	-0.799008777	-0.424242424	-0.480335837	-0.95959596	-0.355555556	0.499277631	0.42022214
-0.959731544	-0.782608696	-0.912782727	-0.912782727	-0.727272727	-0.754591251	-0.964085297	-0.927777778	0.336664675	0.951855567
-0.865771812	-0.808695652	-0.901372354	-0.901372354	-0.818181818	-0.884684048	-0.909208447	-0.65	0.338709677	0.719157472
-0.959731544	-0.713043478	-0.724082859	-0.724082859	-0.575757576	-0.856403005	-0.934904602	-0.355555556	0.247311828	0.995987964
-0.986577181	-0.660869565	-0.905310864	-0.905310864	-0.696969697	-0.817516571	-0.912791417	0.1	0.23655914	0.987963892
-0.436241611	-0.756521739	-0.922096644	-0.922096644	-0.787878788	-0.864357048	-0.984287318	0.811111111	0.298496234	0.560682046
-0.838926174	-0.72173913	-0.585344596	-0.585344596	-0.424242424	-0.551038445	-0.818181818	-0.238888889	0.607526882	0.516549649
-0.986577181	-0.643478261	-0.879931971	-0.879931971	-0.606060606	-0.803376049	-0.91862743	-0.244444444	0.23655914	0.995987964
-0.55704698	-0.747826087	-0.914455181	-0.914455181	-0.757575758	-0.782165267	-0.885521886	-0.172222222	0.532258065	0.500501505
-0.852348993	-0.648907043	-0.863739795	-0.863739795	-0.272727273	-0.834732656	-0.973063973	-0.555555556	0.344086022	0.817452357
-0.838926174	-0.65126113	-0.873468292	-0.873468292	-0.696969697	-0.862129916	-0.93714927	-0.277777778	0.413978495	0.586760281
-0.973154362	-0.660869565	-0.710557186	-0.710557186	-0.424242424	-0.741935484	-0.977553311	-0.761111111	0.220430108	1
-0.946308725	-0.669565217	-0.687774129	-0.687774129	-0.575757576	-0.718532921	-0.928170595	-0.25	0.422283153	0.646364086
-0.060402685	-0.674801826	-0.832980783	-0.832980783	-0.878787879	-0.829934979	-0.898989899	0.494444444	0.752688172	-0.127382146
-0.973154362	-0.834782609	-0.657033963	-0.657033963	-0.484848485	-0.538418029	-0.950617284	0.85	0.284946237	0.993981946
-0.060402685	-0.739130435	-0.771670051	-0.771670051	-0.818181818	-0.864357048	-0.757575758	0.038888889	0.450354582	0.563914957
-0.436241611	-0.660869565	-0.78745707	-0.78745707	-0.636363636	-0.857604949	-0.849607183	0.872222222	0.34796411	0.450351053
-0.798657718	-0.634782609	-0.74563631	-0.74563631	-0.484848485	-0.771559876	-0.898694493	-0.477777778	0.462365591	0.590772317
-0.879194631	-0.530434783	-0.812383694	-0.812383694	-0.636363636	-0.60053027	-0.901234568	-0.572222222	0.311827957	0.809428285
-0.731543624	-0.104347826	-0.772202409	-0.772202409	-0.696969697	-0.758303137	-0.87654321	0.433333333	0.516129032	0.396188566
-0.973154362	-0.913043478	-0.896246637	-0.896246637	-0.606060606	-0.82942996	-0.928170595	-0.972222222	0.35483871	0.939819458
-0.946308725	-0.8	-0.52409982	-0.52409982	-0.515151515	-0.571365444	-0.982042649	-0.377777778	0.472872311	0.497777706
-0.570469799	-0.67826087	-0.82053396	-0.82053396	-0.818181818	-0.714114008	-0.878787879	0.177777778	0.623655914	0.86559679
-0.369127517	-0.291304348	-0.157055163	-0.157055163	-0.303030303	-0.753000442	-0.934904602	0.738888889	0.446236559	0.368104313
0.020134228	-0.669565217	-0.707188723	-0.707188723	-0.818181818	-0.77817057	-0.883277217	0.816666667	0.795698925	0.057171515
-0.543624161	-0.730434783	-0.885561779	-0.885561779	-0.878787879	-0.843570482	-0.833894501	0.072222222	0.53290276	0.321461133
-0.624161074	-0.260869565	-0.845290983	-0.845290983	-0.818181818	-0.835192223	-0.780022447	-0.122222222	0.496652245	0.42793321
-0.89261745	-0.626086957	-0.813274099	-0.813274099	-0.575757576	-0.894476359	-0.939393939	-0.138888889	0.439651088	0.595352395
-0.959731544	-0.675618522	-0.787240357	-0.787240357	-0.666666667	-0.77438293	-0.982042649	-0.533333333	0.225806452	0.779338014
-0.22147651	-0.625750696	-0.844315778	-0.844315778	-0.727272727	-0.893441071	-0.847362514	-0.1	0.666666667	0.291875627
-0.986577181	-0.2	-0.757673264	-0.757673264	-0.696969697	-0.759611136	-0.982042649	0.238888889	0.236086564	0.933801404
-0.66442953	-0.4	-0.906432115	-0.906432115	-0.636363636	-0.897940787	-0.780022447	-0.2	0.715053763	0.213640923
-0.651006711	-0.460869565	-0.561364911	-0.561364911	-0.636363636	-0.697746354	-0.849607183	-0.622222222	0.423747311	0.642063682
-0.248322148	-0.480381739	-0.597579418	-0.597579418	-0.666666667	-0.629897103	-0.728395062	-0.011111111	0.76344086	0.085255767
-0.986577181	-0.773913043	-0.82484465	-0.82484465	-0.333333333	-0.688484313	-0.90504364	-0.661111111	0.284946237	0.995987964
-0.252796416	-0.895652174	-0.885740803	-0.885740803	-0.818181818	-0.858630137	-0.829405163	0.233333333	0.693548387	0.352056169
-0.932885906	-0.573913043	-0.834752171	-0.834752171	-0.454545455	-0.890870526	-0.828224291	-0.338888889	0.370967742	0.98996991
-0.865771812	-0.486956522	-0.840782426	-0.840782426	-0.696969697	-0.890410959	-0.912457912	0.605555556	0.280412928	0.021217575
-0.959731544	-0.67826087	-0.842478435	-0.842478435	-0.606060606	-0.657092355	-0.982042649	-0.005555556	0.32039773	0.23240825
-0.973154362	-0.686956522	-0.751468697	-0.751468697	-0.333333333	-0.669924878	-0.910213244	-0.788888889	0.301075269	0.971915747
-0.959731544	-0.573913043	-0.770680712	-0.770680712	-0.606060606	-0.848873177	-0.950617284	-0.788888889	0.176863181	0.022377477
-0.288590604	-0.747826087	-0.803800003	-0.803800003	-0.757575758	-0.76922669	-0.919984522	0.805555556	0.758064516	0.143430291
-0.637583893	-0.834782609	-0.86500709	-0.86500709	-0.818181818	-0.971294741	-0.865319865	0.016666667	0.580645161	0.31995988
-0.315436242	-0.707230348	-0.872149173	-0.872149173	-0.878787879	-0.831657092	-0.901234568	-0.038888889	0.709677419	0.153460381
-0.597315436	-0.713043478	-0.7643301	-0.7643301	-0.878787879	-0.87361909	-0.883277217	0.122222222	0.838709677	0.305917753
0.127516779	-0.704347826	-0.855518861	-0.855518861	-0.818181818	-0.821051701	-0.858585859	-0.822222222	0.287328188	0.193580742
0.140939597	-0.704347826	-0.744232391	-0.744232391	-0.484848485	-0.679646487	-0.791245791	0.772222222	0.608180639	0.10036104
-0.986577181	-0.860869565	-0.898159359	-0.898159359	-0.333333333	-0.864781264	-0.910213244	-0.616666667	0.365591398	0.921765296
-0.946308725	-0.695652174	-0.939763407	-0.939763407	-0.727272727	-0.829005745	-0.97979798	-0.455555556	0.552215033	0.571621129
-0.973154362	-0.6	-0.765766997	-0.765766997	-0.818181818	-0.718073354	-0.982042649	0.244444444	0.336012366	0.255256785
0.530201342	-0.698871043	-0.739525965	-0.739525965	-0.696969697	-0.718532921	-0.878787879	0.35	0.76344086	0.083249749
-0.959731544	-0.674225304	-0.881298201	-0.881298201	-0.606060606	-0.826778612	-0.982042649	-0.016666667	0.322580645	0.703109328
-0.986577181	-0.904347826	-0.900839996	-0.900839996	-0.575757576	-0.821475917	-0.964085297	-0.738888889	0.295698925	1
-0.463087248	-0.713043478	-0.887827836	-0.887827836	-0.909090909	-0.832965091	-0.874298541	-0.716666667	0.327401766	0.187562688
-0.422818792	-0.547826087	-0.903784456	-0.903784456	-0.818181818	-0.819743703	-0.869809203	0.738888889	-0.312595633	-0.693836244
-0.369127517	-0.660869565	-0.80954759	-0.80954759	-0.878787879	-0.920742377	-0.797979798	0.172222222	0.621156102	0.062250561
-0.22147651	-0.886956522	-0.837583564	-0.837583564	-0.696969697	-0.829889527	-0.791245791	-0.122222222	0.512051141	0.38270482
0.409395973	-0.643478261	-0.763142893	-0.763142893	-0.787878788	-0.80556783	-0.863075196	-0.822222222	0.319616981	-0.09327984
-0.516778523	-0.552410087	-0.612947146	-0.612947146	-0.939393939	-0.779938135	-0.748597082	-0.1	0.806451613	0.067201605
-0.315436242	-0.260869565	-0.772706501	-0.772706501	-0.939393939	-0.833353955	-0.723905724	-0.111111111	0.488826577	0.450918129
-0.959731544	-0.672495826	-0.872125618	-0.872125618	-0.757575758	-0.828546178	-0.982042649	-0.794444444	0.306451613	0.803410231
-0.865771812	-0.808695652	-0.856470511	-0.856470511	-0.818181818	-0.811330093	-0.982042649	0.277777778	0.284946237	0.939819458
-0.879194631	-0.886956522	-0.916810749	-0.916810749	-0.787878788	-0.80691118	-0.91694725	0.222222222	0.392473118	0.867602808
-0.973154362	-0.704347826	-0.849267183	-0.849267183	-0.666666667	-0.926221829	-0.849476186	-0.133333333	0.231182796	0.93781344
-0.516778523	-0.707566696	-0.869850139	-0.869850139	-0.696969697	-0.868775961	-0.925925926	0.455555556	0.559139785	0.460381143
-0.44966443	-0.713043478	-0.76250689	-0.76250689	-0.636363636	-0.816173221	-0.882436811	-0.016666667	0.553763441	0.606820461
-0.637583893	-0.8	-0.884723197	-0.884723197	-0.939393939	-0.808678745	-0.909587066	-0.633333333	0.741935484	0.11334002
-0.704697987	-0.739130435	-0.878594008	-0.878594008	-0.818181818	-0.849332744	-0.914702581	0.005555556	0.532801783	0.321757712
-0.463087248	-0.730434783	-0.844956493	-0.844956493	-0.575757576	-0.871250552	-0.820426487	-0.572222222	0.543010753	0.480441324
-0.731543624	-0.660869565	-0.766167443	-0.766167443	-0.848484848	-0.733557225	-0.87654321	-0.088888889	0.233524483	0.408224674
-0.355704698	-0.408695652	-0.745240574	-0.745240574	-0.727272727	-0.878038003	-0.87654321	-0.077777778	0.401473729	0.351044878
-0.275167785	-0.773913043	-0.956393719	-0.956393719	-0.848484848	-0.888077773	-0.750841751	0.033333333	0.811827957	0.249749248
-0.986577181	-0.92173913	-0.936051031	-0.936051031	-0.666666667	-0.833424658	-0.97979798	0.511111111	0.193548387	1
-0.489932886	-0.52417	-0.81046155	-0.81046155	-0.909090909	-0.817693327	-0.827160494	0.038888889	0.774193548	0.071213641
-0.624161074	-0.704347826	-0.899063897	-0.899063897	-0.878787879	-0.896173221	-0.901669959	0.022222222	0.505376344	0.414242728
-0.597315436	-0.817391304	-0.790613531	-0.790613531	-0.333333333	-0.65532479	-0.907968575	-0.305555556	0.504528402	0.404800001
-0.946308725	-0.660869565	-0.859881374	-0.859881374	-0.515151515	-0.879805568	-0.910213244	0.844444444	0.322580645	0.849548646
-0.315436242	-0.67826087	-0.893985292	-0.893985292	-0.878787879	-0.896597437	-0.750841751	-0.072222222	0.747311828	0.129388164
-0.704697987	-0.67826087	-0.711325101	-0.711325101	-0.333333333	-0.653557225	-0.820426487	0.844444444	0.612903226	0.197592778
-0.959731544	-0.608695652	-0.852159821	-0.852159821	-0.090909091	-0.825011047	-0.914149483	-0.627777778	0.290322581	0.965897693
-0.986577181	-0.87826087	-0.838200723	-0.838200723	-0.848484848	-0.889102961	-0.970819304	-0.522222222	0.295698925	0.997993982
-0.570469799	-0.608695652	-0.743982701	-0.743982701	-0.727272727	-0.791427309	-0.829545652	-0.205555556	0.725806452	0.811434303
-0.932885906	-0.173913043	0.935080537	0.935080537	-0.484848485	-0.371771984	-0.925925926	-0.527777778	0.327956989	0.703109328
-0.744966443	-0.495652174	-0.873147934	-0.873147934	-0.575757576	-0.777746354	-0.930415264	-0.366666667	0.134223211	-0.040016602
-0.959731544	-0.715061217	-0.934793158	-0.934793158	-0.636363636	-0.802492267	-0.952861953	0.5	0.365591398	0.827482447
-0.758389262	-0.704347826	-0.817994658	-0.817994658	-0.787878788	-0.842686699	-0.865319865	0.45	0.436470332	0.604694652
-0.543624161	-0.32173913	-0.742969806	-0.742969806	-0.454545455	-0.827238179	-0.923681257	0.7	0.467741935	0.510531595
-0.932885906	-0.6	-0.865638383	-0.865638383	-0.636363636	-0.885108263	-0.982042649	0.633333333	0.360215054	0.91775326
-0.946308725	-0.782608696	-0.922393446	-0.922393446	-0.666666667	-0.821475917	-0.97979798	-0.533333333	0.290656614	0.031692017
-0.677852349	-0.626086957	-0.80507201	-0.80507201	-0.757575758	-0.877613787	-0.897762508	0.661111111	0.430107527	0.779338014
-0.946308725	-0.852173913	-0.97198287	-0.97198287	-0.666666667	-0.853574901	-0.973063973	-0.616666667	0.443434802	0.642448472
-0.959731544	-0.756521739	-0.893792135	-0.893792135	-0.939393939	-0.829323906	-0.910213244	0.844444444	0.306451613	0.98996991
-0.691275168	-0.347826087	-0.777888751	-0.777888751	-0.878787879	-0.853751657	-0.748597082	-0.066666667	0.52688172	0.600802407
-0.959731544	-0.128380696	-0.849912608	-0.849912608	-0.484848485	-0.779054353	-0.957351291	0.072222222	0.47311828	0.440320963
-0.718120805	-0.773913043	-0.836556536	-0.836556536	-0.818181818	-0.787892179	-0.890011223	-0.333333333	0.531943484	0.324278639
-0.422818792	-0.747826087	-0.878815432	-0.878815432	-0.545454545	-0.868775961	-0.899160485	0.505555556	0.580645161	0.478435306
-0.919463087	-0.642949826	-0.890913631	-0.890913631	-0.545454545	-0.864781264	-0.975308642	0.244444444	0.306451613	0.863590772
-0.865771812	-0.775258261	-0.83570382	-0.83570382	-0.757575758	-0.707043747	-0.952861953	-0.555555556	0.462365591	0.55667001
-0.66442953	-0.495652174	-0.820293692	-0.820293692	-0.878787879	-0.897057004	-0.771043771	-0.566666667	0.559139785	0.161484453
-0.624161074	-0.4	-0.722042937	-0.722042937	-0.454545455	-0.659460893	-0.87654321	-0.416666667	0.486756561	0.456998011
-0.489932886	-0.539130435	-0.605522394	-0.605522394	-0.848484848	-0.855943438	-0.764309764	0.6	-0.142636315	-0.445138719
-0.932885906	-0.669949565	-0.886692452	-0.886692452	-0.484848485	-0.809102961	-0.973063973	0.177777778	0.376344086	0.843530592
-0.986577181	-0.765217391	-0.736129236	-0.736129236	-0.606060606	-0.797613787	-0.975308642	-0.038888889	0.306451613	0.997993982
-0.959731544	-0.634782609	-0.909484931	-0.909484931	-0.757575758	-0.830313743	-0.982042649	-0.577777778	0.352135703	1
-0.953020134	-0.582608696	-0.893372844	-0.893372844	-0.515151515	-0.756606275	-0.923681257	-0.238888889	0.327956989	0.839518556
-0.986577181	-0.756521739	-0.893245643	-0.893245643	-0.545454545	-0.753566063	-0.966329966	0.194444444	0.311827957	0.973921765
-0.208053691	-0.782608696	-0.772513344	-0.772513344	-0.848484848	-0.828828988	-0.808183644	0.155555556	0.784946237	0.542627884
-0.624161074	-0.695652174	-0.86600114	-0.86600114	-0.848484848	-0.834732656	-0.907968575	-0.211111111	0.289430409	0.851554664
-0.503355705	-0.035602957	-0.846515879	-0.846515879	-0.939393939	-0.856403005	-0.795735129	-0.538888889	0.768817204	0.025075226
-0.852348993	-0.72173913	-0.608372632	-0.608372632	-0.393939394	-0.744162616	-0.921436588	-0.633333333	0.214046096	0.995987964
-0.946308725	-0.615325478	-0.896336149	-0.896336149	-0.242424242	-0.730022095	-0.930415264	0.983333333	0.322580645	0.821464393
-0.409395973	-0.391304348	-0.916382035	-0.916382035	-0.696969697	-0.927989395	-0.836139169	0.611111111	0.865591398	0.081243731
-0.744966443	-0.739130435	-0.830196502	-0.830196502	-0.636363636	-0.824586832	-0.941638608	0.433333333	0.318237398	0.823470411
-0.865771812	-0.8	-0.900571461	-0.900571461	-0.575757576	-0.847989395	-0.892255892	-0.305555556	0.447321924	0.632361874
-0.463087248	-0.947826087	-0.848367356	-0.848367356	-0.878787879	-0.775095007	-0.791245791	0.85	0.715053763	0.197592778
-0.973154362	-0.87826087	-0.869784183	-0.869784183	-0.757575758	-0.756076005	-0.914702581	-0.611111111	0.252688172	0.985957874
-0.879194631	-0.443478261	-0.70244932	-0.70244932	-0.666666667	-0.837384004	-0.930415264	-0.527777778	0.295698925	0.995987964
-0.624161074	-0.765217391	-0.865671361	-0.865671361	-0.666666667	-0.790543526	-0.719416386	0.822222222	0.57788773	0.18933492
-0.986577181	-0.791304348	-0.84531925	-0.84531925	-0.818181818	-0.784816615	-0.95959596	-0.427777778	0.225806452	0.995987964
-0.89261745	-0.695652174	-0.886320272	-0.886320272	-0.606060606	-0.829323906	-0.930415264	-0.7	0.327007599	0.620862588
-0.342281879	-0.104347826	-0.82513203	-0.82513203	-0.96969697	-0.746354397	-0.87654321	0.644444444	0.580645161	0.291875627
-0.919463087	-0.351500609	-0.822776461	-0.822776461	-0.727272727	-0.702624834	-0.964085297	-0.327777778	0.360215054	0.636910732
-0.986577181	-0.773913043	-0.863235703	-0.863235703	-0.272727273	-0.737092355	-0.470258137	-0.888888889	0.35483871	0.839518556
-0.651006711	-0.565217391	-0.839628197	-0.839628197	-0.848484848	-0.600035351	-0.802469136	-0.027777778	0.677419355	0.227683049
-0.422818792	-0.834782609	-0.781803706	-0.781803706	-0.909090909	-0.910313743	-0.79349046	-0.572222222	0.693548387	-0.269809428
-0.906040268	-0.669565217	-0.928508501	-0.928508501	-0.545454545	-0.738400354	-0.946127946	-0.327777778	0.435483871	0.578736209
-0.973154362	-0.826086957	-0.795282268	-0.795282268	-0.151515152	-0.733981441	-0.950617284	-0.988888889	0.35483871	0.953861585
-0.771812081	-0.765217391	-0.772051653	-0.772051653	-0.666666667	-0.815749006	-0.847861189	-0.094444444	0.521505376	0.723169509
-0.973154362	-0.017127217	-0.843745731	-0.843745731	-0.727272727	-0.738084911	-0.97979798	0.05	0.290322581	0.727181545
-0.610738255	-0.700936783	-0.86210503	-0.86210503	-0.96969697	-0.845797614	-0.719416386	-0.627777778	0.822580645	-0.131394183
-0.355704698	-0.281315913	-0.848777224	-0.848777224	-0.939393939	-0.772903226	-0.883277217	0.45	0.806451613	-0.029087262
-0.154362416	-0.72173913	-0.833908877	-0.833908877	-0.787878788	-0.834379143	-0.914702581	0.65	0.790322581	0.516549649
-0.906040268	-0.652173913	-0.719324611	-0.719324611	-0.545454545	-0.795492709	-0.925925926	-0.161111111	0.349462366	0.857572718
-0.932885906	-0.243478261	-0.715447346	-0.715447346	-0.636363636	-0.667697746	-0.946127946	-0.694444444	0.61509752	0.080045337
-0.959731544	-0.843478261	-0.801015721	-0.801015721	-0.393939394	-0.650481662	-0.948372615	-0.522222222	0.518261187	0.364465175
-0.852348993	-0.913043478	-0.922308645	-0.922308645	-0.818181818	-0.850640742	-0.872053872	-0.85	0.306451613	0.98996991
-0.234899329	-0.573913043	-0.823742244	-0.823742244	-0.909090909	-0.823243482	-0.845117845	-0.238888889	0.642788631	0.125150098
-0.973154362	-0.730434783	-0.87644573	-0.87644573	-0.636363636	-0.746354397	-0.88716118	0.466666667	0.301075269	0.983951856
-0.543624161	-0.789190522	-0.831214107	-0.831214107	-0.878787879	-0.733299666	-0.85634119	0.372222222	0.580645161	0.396188566
-0.597315436	-0.704347826	-0.722886231	-0.722886231	-0.696969697	-0.83890411	-0.851851852	-0.111111111	0.471155713	0.502819559
-0.946308725	-0.52173913	-0.885137777	-0.885137777	-0.636363636	-0.781281485	-0.968574635	-0.294444444	0.311827957	0.877632899
-0.959731544	-0.817391304	-0.828062357	-0.828062357	-0.666666667	-0.78304905	-0.973063973	-0.583333333	0.446416504	0.575481561
-0.570469799	-0.730434783	-0.84892327	-0.84892327	-0.848484848	-0.829005745	-0.775533109	0.15	0.666321996	0.738591199
-0.973154362	-0.556521739	-0.516137999	-0.516137999	-0.606060606	-0.73532479	-0.968574635	-0.572222222	0.032127508	-0.189410875
-0.973154362	-0.652173913	-0.705016889	-0.705016889	-0.606060606	-0.494935926	-0.973063973	-0.533333333	0.361727084	1
-0.986577181	-0.747826087	-0.892138526	-0.892138526	-0.484848485	-0.780821918	-0.968574635	-0.088888889	0.310654937	0.518672522
-0.973154362	-0.123412609	-0.845757386	-0.845757386	-0.121212121	-0.808219178	-0.874298541	-0.966666667	0.376344086	0.879638917
0.033557047	-0.583473478	-0.026226898	-0.026226898	-0.575757576	-0.257198409	-0.809203143	-0.15	0.715053763	0.147442327
-0.852348993	-0.739130435	-0.880101572	-0.880101572	-0.363636364	-0.596995139	-0.984287318	-0.611111111	0.297412277	0.879638917
-0.610738255	-0.513043478	-0.790962155	-0.790962155	-0.757575758	-0.837384004	-0.818181818	-0.622222222	0.489247312	0.432296891
-0.570469799	-0.652173913	-0.816746206	-0.816746206	-0.727272727	-0.917702165	-0.846393009	0.444444444	0.741935484	0.76328987
-0.932885906	-0.6	-0.894084226	-0.894084226	-0.333333333	-0.818824569	-0.955106622	0.627777778	0.35483871	0.995987964
-0.838926174	-0.747826087	-0.950617866	-0.950617866	-0.636363636	-0.862589483	-0.892255892	-0.866666667	0.22150241	0.78335005
-0.812080537	-0.686956522	-0.903285076	-0.903285076	-0.818181818	-0.908086611	-0.824915825	0.8	0.496627855	0.24230313
-0.919463087	-0.339130435	-0.860969646	-0.860969646	-0.666666667	-0.873760495	-0.918113567	-0.75	0.301075269	0.921765296
-0.463087248	-0.669565217	-0.786170929	-0.786170929	-0.772727273	-0.820238621	-0.737373737	-0.05	0.88172043	-0.047141424
-0.932885906	-0.672543826	-0.870358942	-0.870358942	-0.666666667	-0.829495613	-0.914702581	-0.683333333	0.435483871	0.55667001
-0.919463087	-0.669565217	-0.765003792	-0.765003792	-0.545454545	-0.899708352	-0.817176242	-0.177777778	0.344086022	0.991975928
-0.315436242	0.020263739	-0.835906399	-0.835906399	-0.909090909	-0.782165267	-0.858585859	0.661111111	0.768817204	-0.151454363
-0.610738255	-0.747826087	-0.821264186	-0.821264186	-0.878787879	-0.80556783	-0.799337864	0.944444444	0.311827957	0.985957874
-0.919463087	-0.782608696	-0.610134597	-0.610134597	-0.303030303	-0.527635882	-0.914702581	-0.361111111	0.510752688	0.987963892
-0.973154362	-0.756521739	-0.897919091	-0.897919091	-0.545454545	-0.756606275	-0.977553311	-0.172222222	0.246499125	0.913741224
-0.731543624	-0.486956522	-0.785120346	-0.785120346	-0.727272727	-0.866195316	-0.775533109	-0.122222222	0.440509387	0.592831468
-0.959731544	-0.695652174	-0.84950274	-0.84950274	-0.636363636	-0.722068051	-0.880142169	-0.65	0.268817204	1
-0.208053691	-0.869565217	-0.844070799	-0.844070799	-0.909090909	-0.868705259	-0.858585859	0.416666667	0.817204301	0.181544634
-0.302013423	-0.617391304	-0.754959649	-0.754959649	-0.757575758	-0.840424216	-0.89674523	-0.272222222	0.222520673	0.488465396
-0.906040268	-0.87826087	-0.777101991	-0.777101991	-0.303030303	-0.829889527	-0.952861953	0.827777778	0.338709677	0.901705115
-0.986577181	-0.834782609	-0.806984731	-0.806984731	-0.696969697	-0.581864781	-0.950617284	-0.155555556	0.268817204	0.991975928
-0.32885906	-0.773913043	-0.903605433	-0.903605433	-0.878787879	-0.856084843	-0.719416386	0.911111111	0.672043011	0.671013039
-0.986577181	-0.539130435	-0.884454662	-0.884454662	-0.636363636	-0.750349094	-0.825765091	0.916666667	0.268817204	0.959879639
-0.409395973	-0.626086957	-0.742131224	-0.742131224	-0.545454545	-0.868775961	-0.840628507	-0.072222222	0.704301075	0.342026078
-0.570469799	-0.834782609	-0.88195776	-0.88195776	-0.727272727	-0.924454264	0.820426487	-0.944444444	0.397849462	0.987963892
-0.395973154	-0.747826087	-0.917366663	-0.917366663	-0.848484848	-0.88284578	-0.863075196	0.277777778	0.180536998	-0.08090824
-0.798657718	-0.295652174	-0.622388264	-0.622388264	-0.424242424	-0.723376049	-0.905723906	-0.1	0.420566555	0.651405939
-0.731543624	-0.704347826	-0.899167542	-0.899167542	-0.606060606	-0.894405656	-0.869809203	-0.766666667	0.288313604	0.871614845
-0.677852349	-0.904347826	-0.894055959	-0.894055959	-0.96969697	-0.900132567	-0.784511785	0.094444444	0.698924731	0.390170512
-0.986577181	-0.686956522	-0.85149555	-0.85149555	-0.696969697	-0.843464428	-0.948372615	0.65	0.215064359	0.993981946
-0.959731544	-0.608695652	-0.901885868	-0.901885868	-0.575757576	-0.763605833	-0.925925926	0.433333333	0.490957611	0.481984565
-0.731543624	-0.643464348	-0.71591846	-0.71591846	-0.939393939	-0.666813964	-0.735129068	0.116666667	0.747311828	-0.097291876
-0.932885906	-0.904347826	-0.832787627	-0.832787627	-0.757575758	-0.855519222	-0.898989899	-0.477777778	0.209677419	0.981945838
-0.610738255	-0.540137478	-0.826922262	-0.826922262	-0.939393939	-0.893946089	-0.755331089	0.133333333	0.844086022	-0.10330993
-0.973154362	-0.524970261	-0.844899959	-0.844899959	-0.575757576	-0.517454706	-0.97979798	-0.05	0.387096774	0.743229689
-0.436241611	-0.304347826	-0.842921282	-0.842921282	-0.939393939	-0.760070703	-0.87654321	0.572222222	0.784946237	-0.05115346
-0.382550336	-0.8	-0.911892322	-0.911892322	-0.909090909	-0.842686699	-0.762065095	-0.066666667	0.292485844	0.033562454
-0.771812081	-0.667787652	-0.741683666	-0.741683666	-0.484848485	-0.822819266	-0.957351291	0.55	0.462365591	0.612838516
-0.919463087	-0.495652174	-0.910973651	-0.910973651	-0.757575758	-0.865240831	-0.948372615	-0.544444444	0.466157383	0.517500249
-0.476510067	-0.518099739	-0.923995232	-0.923995232	-0.727272727	-0.858099867	-0.836139169	-0.077777778	0.822580645	0.05115346
-0.932885906	-0.72173913	-0.873275135	-0.873275135	-0.787878788	-0.804684048	-0.943883277	-0.638888889	0.387096774	0.841524574
-0.489932886	-0.634782609	-0.854812191	-0.854812191	-0.878787879	-0.705700398	-0.865319865	-0.044444444	0.666666667	0.207622869
-0.355704698	-0.660869565	-0.919057961	-0.919057961	-0.848484848	-0.855519222	-0.865319865	0.95	0.32431413	0.428284855
-0.919463087	-0.613019478	-0.879126367	-0.879126367	-0.363636364	-0.77029733	-0.943883277	-0.861111111	0.284946237	0.84553661
-0.798657718	-0.8	-0.89712762	-0.89712762	-0.696969697	-0.913389306	-0.903479237	0.777777778	0.214560667	-0.046118127
-0.946308725	-0.765217391	-0.902050758	-0.902050758	-0.363636364	-0.894405656	-0.845117845	-0.988888889	0.327956989	0.877632899
-0.906040268	-0.739130435	-0.901876446	-0.901876446	-0.454545455	-0.751551038	-0.914702581	-0.788888889	0.299875817	0.713139418
-0.89261745	-0.599139217	-0.667709398	-0.667709398	-0.393939394	-0.496243924	-0.921436588	-0.233333333	0.564516129	0.317953862
-0.89261745	-0.765217391	-0.862175697	-0.862175697	-0.621212121	-0.872028281	-0.869809203	-0.711111111	0.376344086	0.841524574
-0.906040268	-0.32173913	-0.83752703	-0.83752703	-0.787878788	-0.673000442	-0.87654321	0.794444444	0.370967742	0.570712136
-0.744966443	-0.852173913	-0.854995925	-0.854995925	-0.666666667	-0.826283694	-0.894500561	-0.261111111	0.60343475	0.114300281
-0.986577181	-0.834782609	-0.815224509	-0.815224509	-0.606060606	-0.82073354	-0.968574635	-0.85	0.370967742	0.955867603
-0.154362416	-0.869565217	-0.826276836	-0.826276836	-0.909090909	-0.843464428	-0.79349046	0.1	0.822580645	0.019057172
-0.436241611	-0.695652174	-0.917178218	-0.917178218	-0.848484848	-0.843146266	-0.854096521	-0.577777778	0.623655914	0.243731194
-0.570469799	-0.817391304	-0.948921856	-0.948921856	-0.909090909	-0.878038003	-0.915819715	0.844444444	0.607526882	0.372116349
-0.798657718	-0.747826087	-0.874674343	-0.874674343	-0.848484848	-0.754768007	-0.901234568	-0.383333333	0.322580645	0.991975928
-0.771812081	-0.634782609	-0.280157164	-0.280157164	-0.303030303	-0.11674768	-0.925925926	0.361111111	-0.097594092	-0.379229481
-0.261744966	-0.739130435	-0.813420144	-0.813420144	-0.666666667	-0.878038003	-0.932659933	0.638888889	0.629032258	0.707121364
-0.932885906	-0.87826087	-0.894866274	-0.894866274	-0.393939394	-0.80691118	-0.454545455	0.744444444	0.279569892	0.921765296
-0.986577181	-0.895652174	-0.922473535	-0.922473535	-0.848484848	-0.653133009	-0.97979798	0.311111111	0.241935484	0.965897693
-0.852348993	-0.686956522	-0.951418759	-0.951418759	-0.818181818	-0.820167919	-0.939393939	0.688888889	0.295698925	0.887662989
-0.932885906	-0.730434783	-0.927872498	-0.927872498	-0.727272727	-0.792452497	-0.914702581	-0.822222222	0.33906252	0.735205617
-0.704697987	-0.869565217	-0.858265454	-0.858265454	-0.909090909	-0.866124613	-0.851851852	-0.033333333	0.73655914	0.095285858
-0.489932886	-0.660869565	-0.854656723	-0.854656723	-0.757575758	-0.704851966	-0.923681257	0.866666667	0.285685828	0.408224674
-0.973154362	-0.713043478	-0.887083477	-0.887083477	-0.333333333	-0.784816615	-0.932659933	-0.788888889	0.346584527	1
-0.986577181	-0.869565217	-0.87590866	-0.87590866	-0.803030303	-0.777817057	-0.950617284	-0.9	0.268817204	0.941825476
-0.637583893	-0.504347826	-0.785878839	-0.785878839	-0.757575758	-0.852549713	-0.777777778	-0.111111111	0.440559875	0.592683178
-0.825503356	0.036849913	-0.869967917	-0.869967917	-0.333333333	-0.825011047	-0.901234568	-0.266666667	0.440860215	0.568706118
-0.986577181	-0.860869565	-0.842143944	-0.842143944	-0.727272727	-0.778205921	-0.930415264	-0.811111111	0.241935484	0.993981946
-0.986577181	-0.739130435	-0.892873464	-0.892873464	-0.515151515	-0.807794962	-0.899394281	-0.316666667	0.284946237	0.975927783
-0.919463087	-0.436396522	-0.907506254	-0.907506254	-0.393939394	-0.78414494	-0.961840629	-0.216666667	0.311827957	0.731193581
-0.838926174	-0.713043478	-0.865280336	-0.865280336	-0.181818182	-0.845338047	-0.885521886	-0.905555556	0.370967742	0.945837513
-0.758389262	-0.573913043	-0.902027202	-0.902027202	-0.727272727	-0.843464428	-0.89674523	-0.711111111	0.267722385	0.664800226
-0.946308725	-0.843478261	-0.852150398	-0.852150398	-0.393939394	-0.808678745	-0.784511785	0.95	0.38172043	0.777331996
-0.986577181	-0.904347826	-0.924993993	-0.924993993	-0.818181818	-0.804684048	-0.946127946	-0.75	0.220430108	0.993981946
-0.959731544	-0.8	-0.827534709	-0.827534709	-0.515151515	-0.827308882	-0.982042649	-0.111111111	0.318631565	0.851554664
-0.812080537	-0.904347826	-0.891667413	-0.891667413	-0.878787879	-0.758727353	-0.863075196	-0.466666667	0.52688172	0.372116349
-0.906040268	-0.92173913	-0.884435818	-0.884435818	-0.666666667	-0.790437472	-0.900032961	-0.488888889	0.284946237	0.955867603
-0.718120805	-0.756521739	-0.799498735	-0.799498735	-0.424242424	-0.90589483	-0.865319865	-0.038888889	0.607526882	0.372116349
-0.973154362	-0.690175391	-0.852254043	-0.852254043	-0.757575758	-0.807794962	-0.977553311	-0.127777778	0.306451613	0.795386158
-0.973154362	-0.739130435	-0.842351234	-0.842351234	-0.696969697	-0.834732656	-0.982042649	0.95	0.333333333	1
-0.812080537	-0.791304348	-0.858854346	-0.858854346	-0.696969697	-0.833424658	-0.966329966	-0.094444444	0.461916376	0.529956593
-0.583892617	-0.504771478	-0.942382799	-0.942382799	-0.909090909	-0.829005745	-0.836139169	0.027777778	0.607526882	0.396188566
-0.89261745	-0.808695652	-0.824929451	-0.824929451	-0.090909091	-0.80691118	-0.930415264	-0.488888889	0.222209189	0.819711562
-0.973154362	-0.781167391	-0.518446456	-0.518446456	-0.454545455	-0.532054795	-0.97979798	-0.461111111	0.397849462	0.78335005
-0.140939597	-0.794715391	-0.537997673	-0.537997673	-0.878787879	-0.6040654	-0.892255892	0.45	0.715053763	0.19558676
-0.771812081	-0.72173913	-0.670324079	-0.670324079	-0.5	-0.840353513	-0.903479237	-0.677777778	0.365591398	0.935807422
-0.060402685	-0.713043478	-0.817895724	-0.817895724	-0.818181818	-0.844454264	-0.746352413	0.238888889	0.747311828	0.414242728
-0.382550336	-0.695652174	-0.857525805	-0.857525805	-0.818181818	-0.891294741	-0.93714927	0.8	0.273203894	0.40220662
-0.597315436	-0.704347826	-0.72478953	-0.72478953	-0.696969697	-0.791003093	-0.878787879	-0.172222222	0.688172043	0.366098295
-0.744966443	-0.626086957	-0.829268408	-0.829268408	-0.424242424	-0.823703049	-0.912457912	-0.855555556	0.408602151	0.829488465
-0.973154362	-0.773913043	-0.844174444	-0.844174444	-0.757575758	-0.752540875	-0.982042649	-0.977777778	0.37324727	0.309741756
-0.006711409	-0.59903913	-0.215096366	-0.215096366	-0.818181818	-0.473149423	-0.822671156	0.094444444	0.76344086	0.135406219
-0.919463087	-0.565217391	-0.821311298	-0.821311298	-0.636363636	-0.774776845	-0.95959596	0.855555556	0.349462366	0.863590772
-0.825503356	-0.791304348	-0.788667832	-0.788667832	-0.575757576	-0.848448962	-0.903479237	-0.722222222	0.268817204	0.98996991
-0.691275168	-0.705596957	-0.847707796	-0.847707796	-0.606060606	-0.829005745	-0.928170595	-0.427777778	0.360215054	0.819458375
-0.932885906	-0.104347826	-0.925182439	-0.925182439	-0.303030303	-0.796730004	-0.87654321	-0.777777778	0.483870968	0.396188566
-0.812080537	-0.657410522	-0.879281834	-0.879281834	-0.757575758	-0.885108263	-0.955106622	-0.661111111	0.290322581	0.853560682
-0.758389262	-0.104347826	-0.821075741	-0.821075741	-0.787878788	-0.889102961	-0.87654321	0.316666667	0.666666667	0.153460381
-0.073825503	-0.547826087	-0.550293739	-0.550293739	-0.818181818	-0.789412285	-0.847362514	-0.338888889	0.76344086	-0.231695085
-0.369127517	-0.130106609	-0.888647574	-0.888647574	-0.727272727	-0.86821034	-0.714927048	-0.727777778	0.403225806	0.761283852
-0.879194631	-0.8	-0.927575696	-0.927575696	-0.393939394	-0.929297393	-0.928170595	-0.738888889	0.198748778	0.899562766
-0.973154362	-0.834782609	-0.889189355	-0.889189355	-0.575757576	-0.831338931	-0.973063973	0.255555556	0.258064516	1
-0.959731544	-0.547826087	-0.745400753	-0.745400753	-0.424242424	-0.843570482	-0.977553311	-0.8	0.349462366	0.879638917
-0.597315436	-0.713043478	-0.566076047	-0.566076047	-0.787878788	-0.855943438	-0.791245791	0.05	0.741935484	0.338014042
-0.422818792	-0.747826087	-0.809538167	-0.809538167	-0.939393939	-0.879381352	-0.863075196	-0.538888889	0.731182796	-0.137412237
-0.395973154	-0.606514783	-0.770515822	-0.770515822	-0.848484848	-0.66670791	-0.869809203	0.511111111	0.704301075	0.089267803
-0.610738255	-0.634782609	-0.861845918	-0.861845918	-0.757575758	-0.846681396	-0.905723906	-0.361111111	0.623655914	0.709127382
-0.879194631	-0.773913043	-0.747223963	-0.747223963	-0.575757576	-0.73044631	-0.923681257	-0.661111111	0.419354839	0.991975928
-0.395973154	-0.695652174	-0.788196718	-0.788196718	-0.909090909	-0.891931065	-0.887766554	0.722222222	0.315675317	0.400200602
-0.973154362	-0.67826087	-0.889368378	-0.889368378	-0.545454545	-0.828298719	-0.975308642	-0.255555556	0.376344086	0.86559679
-0.89261745	-0.782608696	-0.716271795	-0.716271795	-0.787878788	-0.638992488	-0.943883277	-0.477777778	0.139784946	0.961885657
-0.946308725	-0.256184261	-0.776536655	-0.776536655	-0.636363636	-0.704816615	-0.948372615	-0.122222222	0.360215054	0.662988967
-0.932885906	-0.6	-0.870415475	-0.870415475	-0.454545455	-0.85817057	-0.982042649	0.35	0.584796717	0.332458154
-0.986577181	-0.747826087	-0.892407061	-0.892407061	-0.727272727	-0.779054353	-0.982042649	0.455555556	0.309481916	0.522665083
-0.986577181	-0.713043478	-0.907718255	-0.907718255	-0.590909091	-0.883870968	-0.961840629	0.45	0.265090637	0.945837513
-0.973154362	-0.634782609	-0.854171476	-0.854171476	-0.484848485	-0.758762704	-0.982042649	-0.966666667	0.372599506	1
-0.436241611	-0.852173913	-0.915958033	-0.915958033	-0.909090909	-0.905011047	-0.851851852	0.222222222	0.725806452	0.281845537
-0.986577181	-0.686956522	-0.853973608	-0.853973608	-0.666666667	-0.831657092	-0.924294952	-0.4	0.274193548	0.961885657
-0.758389262	-0.67826087	-0.792535675	-0.792535675	-0.833333333	-0.891931065	-0.874298541	-0.711111111	0.365591398	0.41223671
-0.194630872	-0.669565217	-0.852315288	-0.852315288	-0.757575758	-0.858630137	-0.81369248	-0.022222222	0.76344086	0.41223671
-0.006711409	-0.652173913	-0.76204991	-0.76204991	-0.818181818	-0.836959788	-0.800224467	0.288888889	0.600506435	0.122901089
-0.966442953	-0.72173913	-0.888812464	-0.888812464	-0.787878788	-0.783473266	-0.964085297	-0.438888889	0.300434219	0.893681043
-0.865771812	-0.756521739	-0.585768598	-0.585768598	-0.606060606	-0.8060981	-0.982042649	0.294444444	0.472165477	0.499853763
-0.731543624	-0.660869565	-0.886673608	-0.886673608	-0.848484848	-0.840424216	-0.890335754	0.133333333	0.327956989	0.919759278
-0.919463087	-0.104347826	-0.862557299	-0.862557299	-0.303030303	-0.70658418	-0.87654321	0.661111111	0.387096774	0.632898696
-0.986577181	-0.834782609	-0.796964144	-0.796964144	-0.636363636	-0.666212992	-0.977553311	-0.577777778	0.311827957	0.993981946
-0.570469799	-0.904347826	-0.960723254	-0.960723254	-0.757575758	-0.876730004	-0.943883277	0.288888889	0.35311828	0.374141843
-0.946308725	-0.904347826	-0.890800563	-0.890800563	-0.575757576	-0.794538224	-0.982042649	0.061111111	0.508516968	0.393085107
-0.825503356	-0.408695652	-0.807253266	-0.807253266	-0.727272727	-0.832965091	-0.950617284	-0.977777778	0.313080389	0.811434303
-0.261744966	-0.8	-0.901989513	-0.901989513	-0.696969697	-0.777817057	-0.906121247	0.922222222	0.623655914	0.273821464
-0.973154362	-0.073213652	-0.806471217	-0.806471217	-0.727272727	-0.511727795	-0.975308642	-0.622222222	0.397849462	0.650952859
-0.838926174	-0.72173913	-0.888379039	-0.888379039	-0.878787879	-0.894405656	-0.970819304	-0.227777778	0.201798632	0.88918211
-0.852348993	-0.791304348	-0.88054913	-0.88054913	-0.848484848	-0.803376049	-0.90967444	-0.561111111	0.478494624	0.480441324
-0.906040268	-0.365217391	-0.353650895	-0.353650895	-0.606060606	-0.537781706	-0.863075196	0.294444444	-0.007509648	-0.247411004
-0.315436242	-0.608695652	-0.783532693	-0.783532693	-0.848484848	-0.834379143	-0.647586981	0.411111111	0.535041675	0.28158229
-0.973154362	-0.073520174	-0.809604123	-0.809604123	-0.696969697	-0.520106054	-0.966329966	-0.188888889	0.397849462	0.650952859
-0.973154362	-0.869565217	-0.945416771	-0.945416771	-0.242424242	-0.804684048	-0.939393939	0.855555556	0.338709677	0.997993982
-0.409395973	-0.513043478	-0.764014454	-0.764014454	-0.848484848	-0.847565179	-0.840924042	0.788888889	0.586021505	0.354062187
-0.771812081	-0.895652174	-0.797680236	-0.797680236	-0.545454545	-0.783932833	-0.919191919	-0.633333333	0.493370513	0.437572047
-0.66442953	-0.47826087	-0.81477224	-0.81477224	-0.878787879	-0.791427309	-0.815937149	-0.6	0.489247312	0.137412237
-0.973154362	-0.391304348	-0.815733312	-0.815733312	-0.606060606	-0.792452497	-0.961840629	-0.305555556	-0.462736374	-0.913533705
-0.744966443	-0.41647513	-0.929285839	-0.929285839	-0.303030303	-0.827993814	-0.977553311	-0.166666667	0.5	0.498495486
-0.932885906	-0.608695652	-0.686911991	-0.686911991	-0.424242424	-0.757596111	-0.982042649	-0.4	0.455453889	0.548937687
-0.973154362	-0.72173913	-0.732294371	-0.732294371	-0.757575758	-0.712770658	-0.973063973	0.083333333	0.235561009	0.997993982
-0.959731544	-0.860869565	-0.871334147	-0.871334147	-0.575757576	-0.65532479	-0.907968575	-0.083333333	0.387096774	0.861584754
-0.906040268	-0.573913043	-0.832024423	-0.832024423	-0.363636364	-0.688024746	-0.903479237	-0.822222222	0.647231056	0.113622558
-0.503355705	-0.834782609	-0.887064632	-0.887064632	-0.787878788	-0.845479452	-0.894500561	-0.538888889	0.650537634	0.313941825
-0.033557047	-0.773913043	-0.868286041	-0.868286041	-0.727272727	-0.951391958	-0.887766554	0.827777778	0.226666667	0.804539833
-0.503355705	-0.513043478	-0.871767571	-0.871767571	-0.818181818	-0.889916041	-0.840628507	0.261111111	0.261542559	0.146286845
-0.825503356	-0.652173913	-0.842068566	-0.842068566	-0.606060606	-0.809102961	-0.93714927	-0.405555556	0.369577564	1
-0.516778523	-0.773913043	-0.760942793	-0.760942793	-0.909090909	-0.85463544	-0.717171717	-0.666666667	0.607526882	0.035105316
-0.32885906	-0.565217391	-0.759553007	-0.759553007	-0.666666667	-0.89748122	-0.762065095	-0.033333333	0.801075269	0.159478435
-0.677852349	-0.634782609	-0.872290508	-0.872290508	-0.787878788	-0.860821918	-0.948372615	0.133333333	0.373294233	0.305469807
-0.919463087	-0.322997652	-0.676396734	-0.676396734	-0.848484848	-0.667273531	-0.878787879	-2.78E-17	0.779569892	-0.009027081
-0.973154362	-0.6	-0.847740774	-0.847740774	-0.666666667	-0.62276624	-0.982042649	-0.061111111	0.228498862	1
-0.879194631	-0.704347826	-0.942250887	-0.942250887	-0.575757576	-0.929297393	-0.898989899	0.788888889	0.317204301	0.795386158
-0.946308725	-0.843478261	-0.867635905	-0.867635905	-0.272727273	-0.83077331	-0.991021324	-0.727777778	0.306451613	1
-0.986577181	-0.860869565	-0.855876907	-0.855876907	-0.727272727	-0.845797614	-0.950617284	-0.738888889	0.268817204	0.987963892
-0.637583893	-0.52173913	-0.849403806	-0.849403806	-0.636363636	-0.84597437	-0.885521886	-0.111111111	-0.363643485	-0.768533381
-0.959731544	-0.695652174	-0.9344304	-0.9344304	-0.787878788	-0.860645161	-0.966329966	-0.866666667	0.229976986	0.995987964
-0.973154362	-0.443478261	-0.725387844	-0.725387844	-0.242424242	-0.80556783	-0.97979798	0.905555556	0.358338105	0.100898156
-0.516778523	-0.643478261	-0.702529409	-0.702529409	-0.545454545	-0.654441008	-0.851851852	-0.222222222	0.346256752	0.894613418
-0.570469799	-0.730434783	-0.799479891	-0.799479891	-0.848484848	-0.800724702	-0.822535096	0.022222222	0.784946237	0.129388164
-0.422818792	-0.686956522	-0.863207436	-0.863207436	-0.848484848	-0.863473266	-0.885413709	0.166666667	0.672043011	0.446339017
-0.865771812	-0.843478261	-0.720780353	-0.720780353	-0.424242424	-0.823703049	-0.815267609	-0.961111111	0.510752688	0.947843531
-0.946308725	-0.713043478	-0.839614064	-0.839614064	-0.545454545	-0.758303137	-0.961840629	0.011111111	0.365591398	0.965897693
-0.986577181	-0.591304348	-0.917324263	-0.917324263	-0.575757576	-0.70304905	-0.961840629	-0.233333333	0.261871612	0.949849549
-0.838926174	-0.243478261	-0.717633313	-0.717633313	-0.696969697	-0.729138312	-0.87654321	-0.666666667	0.614996544	0.080341917
-0.503355705	-0.982608696	-0.91432798	-0.91432798	-0.909090909	-0.798073354	-0.89674523	-0.511111111	0.682795699	0.243731194
-0.489932886	-0.739130435	-0.55825556	-0.55825556	-0.909090909	-0.810623067	-0.795735129	-0.033333333	0.472316941	0.499408894
-0.234899329	-0.667547478	-0.743007495	-0.743007495	-0.878787879	-0.775776782	-0.780022447	0.616666667	0.758064516	0.063189569
-0.946308725	-0.913043478	-0.889250599	-0.889250599	-0.636363636	-0.817516571	-0.900108061	-0.616666667	0.23655914	0.977933801
0.22147651	-0.556521739	-0.722735474	-0.722735474	-0.666666667	-0.60760053	-0.885521886	-0.627777778	0.15824573	-0.004865008
-0.66442953	-0.695652174	-0.617662994	-0.617662994	-0.454545455	-0.764171454	-0.943883277	-0.05	0.693548387	0.035105316
-0.973154362	-0.739130435	-0.913051262	-0.913051262	-0.696969697	-0.808219178	-0.977553311	0.777777778	0.295698925	1
-0.838926174	-0.104347826	-0.890871231	-0.890871231	-0.848484848	-0.719416703	-0.87654321	-0.177777778	0.295698925	0.727181545
-0.315436242	-0.895652174	-0.780465743	-0.780465743	-0.878787879	-0.75918692	-0.829405163	0.811111111	0.5506746	0.269263123
-0.704697987	-0.704347826	-0.847853842	-0.847853842	-0.666666667	-0.87931065	-0.881032548	-0.388888889	0.356340145	0.767301906
-0.986577181	-0.782608696	-0.860644578	-0.860644578	-0.545454545	-0.783650022	-0.948372615	-0.744444444	0.311827957	0.997993982
-0.959731544	-0.747826087	-0.783268869	-0.783268869	-0.060606061	-0.727300044	-0.952861953	-0.361111111	0.363040972	1
-0.234899329	-0.739130435	-0.811450889	-0.811450889	-0.818181818	-0.871851525	-0.818181818	0.272222222	0.22056696	0.825301146
-0.785234899	-0.843478261	-0.900100347	-0.900100347	-0.757575758	-0.740627486	-0.854096521	-0.766666667	0.451612903	0.558676028
-0.959731544	-0.591304348	-0.822361881	-0.822361881	-0.666666667	-0.72691118	-0.97979798	-0.933333333	0.463932277	0.442439022
-0.959731544	-0.72173913	-0.503229484	-0.503229484	-0.333333333	-0.662147592	-0.943883277	-0.511111111	0.317204301	0.993981946
-0.919463087	-0.660869565	-0.92174802	-0.92174802	-0.363636364	-0.848873177	-0.842873176	-0.922222222	0.282959511	0.821464393
-0.476510067	-0.617391304	-0.923359229	-0.923359229	-0.545454545	-0.836959788	-0.854096521	0.3	0.283419372	0.552657974
-0.986577181	-0.32173913	-0.834973594	-0.834973594	-0.454545455	-0.83430844	-0.948372615	0.588888889	0.253331341	0.963891675
-0.838926174	-0.808695652	-0.695010435	-0.695010435	-0.363636364	-0.698205921	-0.961840629	0.611111111	0.424731183	0.70110331
-0.906040268	-0.485740348	-0.807338066	-0.807338066	-0.090909091	-0.724719399	-0.97979798	-0.188888889	0.370967742	0.697091274
-0.932885906	-0.563259652	-0.672086044	-0.672086044	-0.212121212	-0.551922227	-0.946127946	0.488888889	0.387096774	0.775325978
-0.879194631	-0.765217391	-0.897758912	-0.897758912	-0.909090909	-0.83890411	-0.961840629	-0.616666667	0.284946237	0.983951856
-0.409395973	-0.660869565	-0.836132534	-0.836132534	-0.848484848	-0.875386655	-0.801209792	0.1	0.774193548	0.434302909
-0.825503356	-0.104347826	-0.913352775	-0.913352775	-0.787878788	-0.828546178	-0.87654321	-0.005555556	0.301075269	0.729187563
-0.516778523	-0.034596783	-0.863546638	-0.863546638	-0.848484848	-0.800686405	-0.887766554	-0.15	0.623655914	0.203610832
-0.825503356	-0.565217391	-0.851566217	-0.851566217	-0.454545455	-0.87361909	-0.912457912	-0.2	0.387096774	0.951855567
-0.973154362	-0.139130435	-0.777017191	-0.777017191	-0.545454545	-0.62630137	-0.95959596	0.972222222	0.338709677	1
-0.718120805	-0.443478261	-0.864502999	-0.864502999	-0.878787879	-0.884224481	-0.847362514	-0.533333333	0.478494624	0.338014042
-0.570469799	-0.747826087	-0.85941026	-0.85941026	-0.96969697	-0.830313743	-0.883277217	0.066666667	0.625483715	0.678833489
-0.825503356	-0.782608696	-0.799936871	-0.799936871	-0.727272727	-0.862660186	-0.948372615	0.066666667	0.462365591	0.634904714
-0.973154362	-0.32173913	-0.815262198	-0.815262198	-0.727272727	-0.652305789	-0.87654321	0.222222222	0.333333333	0.729187563
-0.167785235	-0.730434783	-0.862736322	-0.862736322	-0.818181818	-0.812638091	-0.925925926	-0.088888889	0.316430803	0.177532598
-0.342281879	-0.704347826	-0.896859085	-0.896859085	-0.757575758	-0.900132567	-0.849607183	0.261111111	0.64516129	0.889669007
-0.946308725	-0.895652174	-0.905386243	-0.905386243	-0.848484848	-0.893062307	-0.950617284	0.85	0.290322581	0.995987964
-0.946308725	-0.607878957	-0.658654594	-0.658654594	-0.303030303	-0.440065652	-0.964085297	-0.844444444	0.35483871	0.829488465
-0.986577181	-0.904347826	-0.786039018	-0.786039018	-0.787878788	-0.86821034	-0.975308642	-0.133333333	0.365591398	0.997993982
-0.825503356	-0.591304348	-0.873623759	-0.873623759	-0.242424242	-0.87361909	-0.871899928	0.783333333	0.596774194	0.199598796
-0.879194631	-0.852173913	-0.917319552	-0.917319552	-0.757575758	-0.843464428	-0.966329966	0.205555556	0.356168133	0.363761187
-0.986577181	-0.573913043	-0.782199441	-0.782199441	-0.575757576	-0.688908529	-0.829215312	-0.044444444	0.215053763	0.957873621
-0.382550336	-0.652173913	-0.892213904	-0.892213904	-0.909090909	-0.82073354	-0.829405163	0.466666667	0.293667697	0.32998997
-0.973154362	-0.817391304	-0.931655541	-0.931655541	-0.454545455	-0.760070703	-0.975308642	-0.338888889	0.274760508	0.640844865
-0.919463087	-0.373913043	-0.785318214	-0.785318214	-0.575757576	-0.80963323	-0.93714927	0.733333333	0.362437137	0.293923538
-0.66442953	-0.652173913	-0.837084183	-0.837084183	-0.757575758	-0.770216527	-0.883941694	0.294444444	0.677419355	0.235707121
-0.932885906	-0.339130435	-0.505537941	-0.505537941	-0.787878788	-0.472841361	-0.970819304	-0.583333333	-0.011113026	-0.252683743
-0.973154362	-0.730434783	-0.744072212	-0.744072212	-0.575757576	-0.771100309	-0.941638608	-0.572222222	0.338709677	0.947843531
-0.476510067	-0.339130435	-0.661961812	-0.661961812	-0.848484848	-0.829889527	-0.730639731	-0.011111111	-0.209298804	-0.542684391
0.127516779	-0.610521217	-0.840495046	-0.840495046	-0.787878788	-0.655784357	-0.809203143	0.194444444	0.682795699	0.255767302
-0.785234899	1.11E-16	-0.823817622	-0.823817622	-0.515151515	-0.82589483	-0.89674523	-0.277777778	0.497207615	0.426302022
-0.838926174	-0.686956522	-0.73792889	-0.73792889	-0.484848485	-0.788917366	-0.950617284	0.7	0.392473118	0.803410231
-0.973154362	-0.826086957	-0.629473813	-0.629473813	-0.757575758	-0.563694211	-0.982042649	0.572222222	0.241935484	0.993981946
-0.302013423	-0.104347826	-0.77353095	-0.77353095	-0.727272727	-0.864781264	-0.87654321	0.438888889	0.629032258	0.313941825
-0.422818792	-0.704347826	-0.814805218	-0.814805218	-0.909090909	-0.795846222	-0.818181818	0.433333333	0.676531566	0.753530626
-0.677852349	-0.765217391	-0.795140934	-0.795140934	-0.848484848	-0.840494918	-0.836139169	-0.933333333	0.247311828	0.987963892
-0.615212523	-0.808695652	-0.556983553	-0.556983553	-0.555555545	-0.58508175	-0.887766554	0.95	0.672043011	0.32998997
-0.959731544	-0.660869565	-0.878009827	-0.878009827	-0.727272727	-0.593035793	-0.982042649	-0.588888889	0.475943537	0.460014819
-0.986577181	-0.504347826	-0.754969071	-0.754969071	-0.757575758	-0.767211666	-0.837180185	-0.427777778	0.155913978	1
-0.959731544	-0.460869565	-0.821796545	-0.821796545	-0.484848485	-0.621741052	-0.975308642	-2.78E-17	-0.282567485	-0.649896752
-0.986577181	-0.756521739	-0.847990465	-0.847990465	-0.696969697	-0.841944322	0.465768799	0.383333333	0.258064516	0.997993982
-0.32885906	-0.144317826	-0.801180611	-0.801180611	-0.848484848	-0.801148917	-0.892255892	0.366666667	0.612903226	0.207622869
-0.986577181	-0.87826087	-0.812666362	-0.812666362	-0.666666667	-0.676111357	-0.955106622	-0.505555556	0.338709677	0.913741224
-0.959731544	-0.49988887	-0.902879918	-0.902879918	-0.575757576	-0.67024304	-0.968574635	-0.85	0.376344086	0.985957874
-0.140939597	-0.590583739	-0.51651489	-0.51651489	-0.878787879	-0.562103403	-0.829405163	-0.016666667	0.720430108	0.163490471
-0.543624161	-0.626086957	-0.845597207	-0.845597207	-0.848484848	-0.859478568	-0.782267116	-0.005555556	0.709677419	0.554663992
-0.463087248	-0.104347826	-0.910559071	-0.910559071	-0.848484848	-0.775095007	-0.87654321	0.6	0.655913978	0.119358074
-0.946308725	-0.669565217	-0.929629752	-0.929629752	-0.454545455	-0.86467521	-0.966329966	-0.466666667	0.419354839	0.600802407
-0.946308725	-0.591304348	-0.705982672	-0.705982672	-0.424242424	-0.822819266	-0.873880396	-0.988888889	0.349462366	0.98996991
-0.865771812	-0.735239043	-0.854331655	-0.854331655	-0.757575758	-0.797613787	-0.964085297	0.405555556	0.252688172	0.540621866
0.006711409	-0.756665826	-0.744284213	-0.744284213	-0.848484848	-0.685373398	-0.791245791	0.261111111	0.731182796	0.205616851
-0.838926174	-0.904347826	-0.852564978	-0.852564978	-0.121212121	-0.76569156	-0.869809203	-0.722222222	0.341388074	0.414067445
-0.838926174	-0.860869565	-0.650113303	-0.650113303	-0.575757576	-0.800866107	-0.888713277	-0.322222222	0.413978495	0.829488465
-0.906040268	-0.869565217	-0.845922276	-0.845922276	-0.393939394	-0.72528502	-0.950617284	-0.338888889	0.524875139	0.345039211
-0.463087248	-0.652173913	-0.895196054	-0.895196054	-0.909090909	-0.904056562	-0.840628507	0.227777778	0.301179715	0.204286975
-0.986577181	-0.782608696	-0.932296255	-0.932296255	-0.848484848	-0.856403005	-0.975308642	0.211111111	0.252688172	0.975927783
-0.516778523	-0.695652174	-0.772131742	-0.772131742	-0.878787879	-0.828121962	-0.85634119	0.172222222	0.591397849	1
-0.932885906	-0.852173913	-0.913988778	-0.913988778	-0.787878788	-0.820592134	-0.921436588	-0.377777778	0.252688172	0.995987964
-0.865771812	-0.695652174	-0.834422391	-0.834422391	-0.666666667	-0.61166593	-0.948372615	0.494444444	0.252688172	0.875626881
-0.382550336	-0.747826087	-0.847651263	-0.847651263	-0.787878788	-0.88556783	-0.860830527	0.227777778	0.73655914	0.265797392
-0.986577181	-0.747826087	-0.899605678	-0.899605678	-0.333333333	-0.894829872	-0.890007051	-0.705555556	0.247311828	1
-0.624161074	-0.626086957	-0.864243886	-0.864243886	-0.909090909	-0.889986743	-0.878787879	0.238888889	0.817204301	0.075225677
-0.503355705	-0.547826087	-0.822248814	-0.822248814	-0.757575758	-0.833424658	-0.739618406	-0.1	0.26870586	0.009246783
-0.744966443	-0.834782609	-0.837201962	-0.837201962	-0.878787879	-0.794467521	-0.77328844	-0.188888889	0.508971361	0.391750498
-0.973154362	-0.713043478	-0.913343352	-0.913343352	-0.696969697	-0.673884224	-0.977553311	0.872222222	0.301075269	0.979939819
-0.919463087	-0.038753043	-0.852800535	-0.852800535	-0.424242424	-0.826283694	-0.973063973	0.605555556	0.38172043	0.98996991
-0.597315436	-0.695652174	-0.767919986	-0.767919986	-0.727272727	-0.746495802	-0.865319865	0.111111111	0.752688172	0.287863591
-0.798657718	-0.704347826	-0.937337171	-0.937337171	-0.575757576	-0.866548829	-0.923681257	0.988888889	0.546017052	0.292804907
-0.32885906	-0.695652174	-0.748599615	-0.748599615	-0.757575758	-0.794962439	-0.865319865	0.427777778	0.210478983	0.859637164
-0.986577181	-0.713043478	-0.90148071	-0.90148071	-0.575757576	-0.702624834	-0.946127946	-0.677777778	0.245579403	0.919759278
-0.852348993	-0.730771043	-0.792446163	-0.792446163	-0.393939394	-0.801608484	-0.982042649	-0.555555556	0.35483871	0.658976931
-0.959731544	-0.696613043	-0.855622506	-0.855622506	-0.666666667	-0.738400354	-0.970819304	-0.805555556	0.284946237	0.817452357
-0.812080537	-0.852173913	-0.883606658	-0.883606658	-0.636363636	-0.776403005	-0.892255892	-0.677777778	0.236989247	0.769405303
-0.597315436	-0.756521739	-0.696324842	-0.696324842	-0.909090909	-0.811754308	-0.789001122	0.361111111	0.935483871	0.229689067
-0.852348993	-0.547826087	-0.912608415	-0.912608415	-0.636363636	-0.779938135	-0.928170595	0.3	0.365591398	0.881644935
-0.946308725	-0.808695652	-0.592411301	-0.592411301	-0.393939394	-0.555033142	-0.948372615	-0.622222222	0.290322581	0.799398195
-0.852348993	-0.756521739	-0.837074761	-0.837074761	-0.454545455	-0.840919134	-0.925314311	-0.377777778	0.311827957	0.903711133
-0.973154362	-0.652173913	-0.763840142	-0.763840142	-0.787878788	-0.625735749	-0.941638608	-0.794444444	0.387096774	1
-0.932885906	-0.669565217	-0.52409982	-0.52409982	-0.545454545	-0.698029165	-0.982042649	-0.788888889	0.047742145	-0.166562339
-0.395973154	-0.53438287	-0.108530455	-0.108530455	-0.606060606	-0.6840654	-0.892255892	0.177777778	0.559139785	0.458375125
-0.261744966	-0.834782609	-0.848372067	-0.848372067	-0.818181818	-0.872240389	-0.885521886	0.827777778	0.327546432	0.461179656
-0.234899329	-0.704347826	-0.830427347	-0.830427347	-0.848484848	-0.920919134	-0.762065095	-0.027777778	0.453686802	0.55412783
-0.986577181	-0.495652174	-0.898969674	-0.898969674	-0.666666667	-0.8820327	-0.95959596	-0.894444444	0.260426335	0.949849549
-0.973154362	-0.657650696	-0.89385338	-0.89385338	-0.606060606	-0.826606906	-0.977553311	0.083333333	0.252688172	0.863590772
-0.543624161	-0.547826087	-0.842827059	-0.842827059	-0.909090909	-0.818223597	-0.81369248	0.227777778	0.278787917	0.554663992
-0.932885906	-0.728897391	-0.886174227	-0.886174227	-0.696969697	-0.767140963	-0.977553311	-0.427777778	0.338709677	0.771313942
-0.530201342	-0.669565217	-0.864974112	-0.864974112	-0.666666667	-0.863155104	-0.898989899	-0.855555556	0.326876211	0.568706118
-0.865771812	-0.756521739	-0.885293245	-0.885293245	-0.696969697	-0.872735307	-0.894500561	-0.766666667	0.229012708	0.796554713
-0.731543624	-0.8	-0.930967715	-0.930967715	-0.787878788	-0.840919134	-0.914702581	-2.78E-17	0.451612903	0.656970913
-0.570469799	-0.869565217	-0.76159293	-0.76159293	-0.909090909	-0.867008396	-0.818181818	0.3	0.731182796	0.538615848
-0.785234899	-0.711025739	-0.773333082	-0.773333082	-0.757575758	-0.78658418	-0.950617284	0.933333333	0.344086022	0.779338014
-0.959731544	-0.791304348	-0.694732478	-0.694732478	-0.484848485	-0.64853734	-0.97979798	-0.333333333	0.35483871	0.947843531
-0.973154362	-0.660869565	-0.620249408	-0.620249408	-0.242424242	-0.638992488	-0.955106622	0.761111111	0.145049946	-0.117194702
-0.89261745	-0.62427087	-0.879192323	-0.879192323	-0.363636364	-0.664622183	-0.97979798	-0.411111111	0.548387097	0.448345035
-0.66442953	-0.8	-0.807437	-0.807437	-0.787878788	-0.813521874	-0.898989899	-0.5	0.451612903	0.287863591
-0.865771812	-0.913043478	-0.903242675	-0.903242675	-0.636363636	-0.765373398	-0.884785897	-0.538888889	0.446236559	0.508525577
-0.44966443	-0.547826087	-0.871626237	-0.871626237	-0.939393939	-0.823243482	-0.85634119	-0.438888889	0.329832458	0.007021063
-0.66442953	-0.695652174	-0.887940904	-0.887940904	-0.848484848	-0.80963323	-0.93714927	-0.155555556	0.24433121	0.929789368
-0.906040268	-0.72173913	-0.787226224	-0.787226224	-0.666666667	-0.582854618	-0.886287445	-0.111111111	0.435483871	0.725175527
-0.744966443	-0.72173913	-0.905513443	-0.905513443	-0.666666667	-0.816632788	-0.829405163	0.561111111	0.569892473	0.47442327
-0.798657718	-0.869565217	-0.91507234	-0.91507234	-0.242424242	-0.794538224	-0.921436588	-0.988888889	0.252473118	0.716703509
-0.704697987	-0.313043478	-0.487400065	-0.487400065	-0.878787879	-0.51349536	-0.755331089	0.316666667	-0.012914715	-0.255320113
-0.812080537	-0.530434783	-0.677569807	-0.677569807	-0.636363636	-0.684489616	-0.89674523	-0.683333333	0.625901991	0.04831132
-0.959731544	-0.269565217	-0.860734089	-0.860734089	-0.575757576	-0.799840919	-0.871725181	0.088888889	0.306451613	0.981945838
-0.369127517	-0.626086957	-0.775453094	-0.775453094	-0.939393939	-0.795846222	-0.804713805	0.266666667	0.33181887	0.932077924
-0.637583893	-0.615620261	-0.903963479	-0.903963479	-0.939393939	-0.786902342	-0.744107744	-0.105555556	0.715053763	0.193580742
-0.288590604	-0.669565217	-0.757301084	-0.757301084	-0.909090909	-0.854175873	-0.804713805	0.438888889	0.919354839	0.143430291
-0.946308725	-0.634782609	-0.811253021	-0.811253021	-0.545454545	-0.704392399	-0.982042649	-0.038888889	0.540223546	0.299959112
-0.973154362	-0.539130435	-0.799004066	-0.799004066	-0.545454545	-0.895996465	-0.845769033	-0.405555556	0.279569892	0.995987964
-0.55704698	-0.92173913	-0.86637332	-0.86637332	-0.939393939	-0.88068935	-0.811447811	-0.144444444	0.844086022	0.63891675
-0.597315436	-0.669565217	-0.881830559	-0.881830559	-0.939393939	-0.70658418	-0.786756453	-0.027777778	0.73655914	0.067201605
-0.959731544	-0.72173913	-0.877943872	-0.877943872	-0.242424242	-0.822253646	-0.93714927	0.894444444	0.627795447	0.164055547
-0.409395973	-0.121443826	-0.841427851	-0.841427851	-0.606060606	-0.867432612	-0.842873176	-0.638888889	0.344086022	0.987963892
-0.973154362	-0.8	-0.743775411	-0.743775411	-0.606060606	-0.648254529	-0.982042649	0.288888889	0.338709677	0.949849549
-0.946308725	-0.834782609	-0.74198989	-0.74198989	-0.212121212	-0.750525851	-0.93714927	-0.288888889	0.451111905	0.56169061
-0.395973154	-0.243478261	-0.758657891	-0.758657891	-0.727272727	-0.831833849	-0.795735129	0.716666667	0.354629818	0.282499271
-0.973154362	-0.634782609	-0.655714844	-0.655714844	-0.606060606	-0.480795404	-0.982042649	-0.477777778	0.35483871	0.993981946
-0.55704698	-0.573913043	-0.75355573	-0.75355573	-0.818181818	-0.770746796	-0.903479237	-0.994444444	0.397849462	0.8555667
-0.932885906	-0.904347826	-0.926958537	-0.926958537	-0.848484848	-0.889986743	-0.925925926	-0.444444444	0.349462366	0.7111334
-0.946308725	-0.586324522	-0.846765569	-0.846765569	-0.575757576	-0.723835616	-0.961840629	0.205555556	0.430107527	0.883650953
-0.959731544	-0.519419391	-0.86778195	-0.86778195	-0.484848485	-0.652673442	-0.982042649	-0.322222222	0.397849462	0.963891675
-0.543624161	-0.208695652	-0.894988764	-0.894988764	-0.909090909	-0.845338047	-0.881032548	0.483333333	0.639784946	0.277833501
-0.89261745	-0.747826087	-0.905183664	-0.905183664	-0.636363636	-0.80556783	-0.880637286	-0.061111111	0.370967742	0.761283852
-0.55704698	-0.886956522	-0.850199988	-0.850199988	-0.96969697	-0.885108263	-0.85634119	0.5	0.811827957	0.205616851
-0.704697987	-0.626086957	-0.845116671	-0.845116671	-0.545454545	-0.920212108	-0.943883277	-0.344444444	0.424731183	0.77331996
-0.959731544	-0.673072261	-0.887333167	-0.887333167	-0.575757576	-0.799840919	-0.91694725	-0.861111111	0.376344086	0.693079238
-0.932885906	-0.507146783	-0.952954589	-0.952954589	-0.787878788	-0.759611136	-0.982042649	0.661111111	0.35483871	1
-1	-0.815421565	-0.907854878	-0.907854878	-0.848484848	-0.789659744	-0.881032548	0.616666667	0.672043011	0.293881645
-0.248322148	-0.860869565	-0.83939264	-0.83939264	-0.757575758	-0.889527176	-0.896991393	0.388888889	0.64516129	0.448345035
-0.946308725	-0.834782609	-0.953223124	-0.953223124	-0.666666667	-0.890410959	-0.95959596	0.055555556	0.19311828	0.918727055
-0.932885906	-0.843478261	-0.893669646	-0.893669646	-0.303030303	-0.872311091	0.64983165	0.477777778	0.38172043	0.993981946
-0.906040268	-0.607702435	-0.752910305	-0.752910305	-0.818181818	-0.644719399	-0.93714927	-0.577777778	0.333333333	0.901705115
-0.342281879	-0.417391304	-0.256789926	-0.256789926	-0.909090909	-0.503773752	-0.820426487	0.216666667	-0.418294715	-0.848503256
-0.838926174	-0.740139304	-0.807625446	-0.807625446	-0.363636364	-0.655895461	-0.97979798	-0.038888889	0.413978495	0.671013039
-0.946308725	-0.659716522	-0.819591733	-0.819591733	-0.545454545	-0.74156177	-0.97979798	-0.294444444	0.317204301	0.805416249
-0.946308725	-0.660869565	-0.749923444	-0.749923444	-0.515151515	-0.487865665	-0.919191919	-0.577777778	0.407479359	0.359832777
-0.946308725	-0.513349043	-0.961505302	-0.961505302	-0.727272727	-0.850640742	-0.970819304	-0.433333333	0.440860215	0.909729188
-0.516778523	-0.87826087	-0.973810791	-0.973810791	-0.878787879	-0.849509501	-0.89674523	0.461111111	0.440658287	0.649653185
-0.959731544	-0.608695652	-0.863452415	-0.863452415	-0.515151515	-0.797189571	-0.948372615	-0.255555556	0.306451613	0.915747242
-0.087248322	-0.782608696	-0.860856579	-0.860856579	-0.848484848	-0.803800265	-0.847362514	0.227777778	0.602727915	0.116376338
-0.973154362	-0.730434783	-0.879376057	-0.879376057	-0.590909091	-0.789412285	-0.982042649	-0.777777778	0.321620659	0.897693079
-0.395973154	-0.573913043	-0.798989932	-0.798989932	-0.878787879	-0.850534688	-0.683501684	-0.088888889	0.790322581	0.075225677
-0.315436242	-0.756521739	-0.861549116	-0.861549116	-0.939393939	-0.866124613	-0.81369248	0.066666667	0.806451613	0.109327984
0.140939597	-0.573913043	-0.697568582	-0.697568582	-0.878787879	-0.832965091	-0.804713805	0.472222222	0.597123727	0.132836506
-0.946308725	-0.603699217	-0.39586268	-0.39586268	-0.303030303	-0.597454706	-0.982042649	-0.111111111	0.370967742	0.719157472
-0.704697987	-0.608887826	-0.59132774	-0.59132774	-0.757575758	-0.570941228	-0.932659933	-0.355555556	0.284946237	0.849548646
-0.55704698	-0.913043478	-0.902837518	-0.902837518	-0.909090909	-0.772443659	-0.858585859	-0.005555556	0.507810133	0.395161164
-0.986577181	-0.747826087	-0.673833876	-0.673833876	-0.636363636	-0.594485197	-0.957351291	-0.488888889	0.225806452	0.995987964
-0.986577181	-0.895652174	-0.913668421	-0.913668421	-0.818181818	-0.81044631	-0.964085297	0.983333333	0.26344086	0.955867603
-0.986577181	-0.843478261	-0.837107739	-0.837107739	-0.181818182	-0.552558551	-0.900896616	-0.777777778	0.279569892	1
-0.852348993	-0.869565217	-0.930147977	-0.930147977	-0.757575758	-0.894476359	-0.890011223	-0.666666667	0.322580645	0.941825476
-0.463087248	-0.626086957	-0.885260267	-0.885260267	-0.848484848	-0.855943438	-0.838383838	-0.105555556	0.688172043	0.4222668
-0.852348993	-0.72173913	-0.859462082	-0.859462082	-0.575757576	-0.654900574	-0.893131708	-0.572222222	0.430107527	0.586760281
-0.55704698	-0.530434783	-0.866411009	-0.866411009	-0.848484848	-0.735466195	-0.887766554	-0.183333333	0.682795699	0.466399198
-0.852348993	-0.852173913	-0.930609668	-0.930609668	-0.757575758	-0.878038003	-0.939393939	0.405555556	0.537634409	0.508525577
-0.798657718	-0.504347826	-0.894988764	-0.894988764	-0.727272727	-0.807618206	-0.952861953	0.694444444	0.24702468	0.969909729
-0.946308725	-0.695652174	-0.806240372	-0.806240372	-1	-0.763146266	-0.968574635	-0.722222222	0.209677419	0.953861585
-0.812080537	-0.486956522	-0.769474661	-0.769474661	-0.727272727	-0.757419355	-0.858585859	-0.688888889	0.338709677	0.753259779
-0.66442953	-0.573913043	-0.929431884	-0.929431884	-0.96969697	-0.859619973	-0.789001122	0.066666667	0.261510293	0.660982949
0.087248322	-0.634782609	-0.809552301	-0.809552301	-0.848484848	-0.779337163	-0.874298541	0.572222222	0.348621054	0.237713139
-0.946308725	-0.339130435	-0.489661411	-0.489661411	-0.818181818	-0.511727795	-0.970819304	-0.844444444	-0.0099119	-0.250926164
-0.55033557	-0.504347826	-0.847462817	-0.847462817	-0.727272727	-0.836889085	-0.728395062	-0.105555556	0.731182796	0.26780341
-0.986577181	-0.773913043	-0.836382224	-0.836382224	-0.636363636	-0.817057004	-0.97979798	0.138888889	0.365591398	0.889669007
-0.516778523	-0.408695652	-0.858274876	-0.858274876	-0.666666667	-0.708351745	-0.930415264	0.111111111	0.580645161	0.624874624
-0.919463087	-0.808695652	-0.874542431	-0.874542431	-0.515151515	-0.828121962	-0.95959596	-0.694444444	0.344086022	0.811434303
-0.959731544	-0.778125565	-0.812704051	-0.812704051	0	-0.705718073	-0.952861953	-0.711111111	0.440860215	0.592778335
-0.624161074	-0.904347826	-0.855942863	-0.855942863	-0.848484848	-0.82589483	-0.901234568	-0.005555556	0.424731183	0.823470411
-0.583892617	-0.765217391	-0.8524472	-0.8524472	-0.848484848	-0.798957137	-0.867240004	0.188888889	0.752688172	0.301905717
-0.718120805	-0.408695652	-0.747473653	-0.747473653	-0.454545455	-0.863473266	-0.93714927	-0.177777778	0.489247312	0.506519559
-0.651006711	-0.652173913	-0.852579112	-0.852579112	-0.242424242	-0.824586832	-0.912457912	-0.883333333	0.243838502	0.961885657
-0.865771812	-0.756521739	-0.898979097	-0.898979097	-0.575757576	-0.828828988	-0.964085297	0.1	0.365591398	0.869608826
-0.986577181	-0.834782609	-0.81340601	-0.81340601	-0.606060606	-0.828546178	-0.966329966	-0.227777778	0.365591398	0.983951856
-0.959731544	-0.713043478	-0.86856871	-0.86856871	-0.666666667	-0.65532479	-0.982042649	-0.466666667	0.343759669	1
-0.932885906	-0.92173913	-0.852390666	-0.852390666	-0.484848485	-0.683605833	-0.919191919	-0.805555556	0.349462366	0.915747242
-0.865771812	-0.443478261	-0.69859561	-0.69859561	-0.212121212	-0.564684048	-0.91694725	-0.183333333	-0.199089233	-0.527744964
-0.986577181	-0.834782609	-0.856103042	-0.856103042	-0.757575758	-0.871851525	-0.964085297	0.1	0.333333333	0.995987964
-0.879194631	-0.756521739	-0.781346726	-0.781346726	-0.045454545	-0.767211666	-0.91694725	-0.855555556	0.47311828	1
-0.55704698	-0.765217391	-0.873887583	-0.873887583	-0.939393939	-0.769792311	-0.833894501	-0.133333333	0.500842765	0.415625156
-0.718120805	-0.652173913	-0.550152405	-0.550152405	-0.696969697	-0.642527618	-0.837730752	0.116666667	0.419354839	0.983951856
-0.879194631	-0.774105217	-0.738117336	-0.738117336	-0.303030303	-0.568714096	-0.977553311	0.077777778	0.403225806	0.723169509
-0.275167785	-0.782608696	-0.851764085	-0.851764085	-0.818181818	-0.884047724	-0.833894501	0.177777778	0.634408602	0.394182548
-0.785234899	-0.634782609	-0.862251075	-0.862251075	-0.727272727	-0.827238179	-0.860830527	-0.166666667	0.311827957	0.943831494
-0.852348993	-0.573913043	-0.90890075	-0.90890075	-0.393939394	-0.88556783	-0.93714927	-0.416666667	0.505971685	0.503954311
-0.959731544	-0.686956522	-0.757013705	-0.757013705	-0.606060606	-0.62276624	-0.982042649	-0.5	-0.160052641	-0.470623624
-0.66442953	-0.430573391	-0.880158106	-0.880158106	-0.424242424	-0.802863456	-0.946127946	0.294444444	0.5	0.486459378
-0.55704698	-0.104347826	-0.85916057	-0.85916057	-0.96969697	-0.785700398	-0.87654321	0.616666667	0.704301075	0.001003009
-0.973154362	-0.8	-0.876587064	-0.876587064	-0.424242424	-0.803800265	-0.955106622	-0.533333333	0.322580645	0.941825476
-0.691275168	-0.913043478	-0.908429637	-0.908429637	-0.787878788	-0.837384004	-0.845117845	-0.261111111	0.333333333	0.815446339
-0.973154362	-0.82858513	-0.83300905	-0.83300905	-0.515151515	-0.646062749	-0.97979798	-0.244444444	0.430107527	0.767301906
-0.691275168	-0.817391304	-0.92228509	-0.92228509	-0.878787879	-0.915156871	-0.894500561	0.311111111	0.661290323	0.203610832
-0.55704698	-0.852173913	-0.793228212	-0.793228212	-0.939393939	-0.851524525	-0.847362514	0.516666667	0.85483871	0.001003009
-0.503355705	-0.365217391	-0.652982385	-0.652982385	-0.909090909	-0.791003093	-0.811447811	0.016666667	0.477769665	0.483393595
-0.946308725	-0.503583826	-0.924480479	-0.924480479	-0.484848485	-0.67565179	-0.943883277	0.25	0.370967742	0.997993982
-0.422818792	-0.8	-0.912523615	-0.912523615	-0.727272727	-0.912505524	-0.925925926	0.672222222	0.629032258	0.213640923
-0.89261745	-0.8	-0.934863825	-0.934863825	-0.242424242	-0.814158197	-0.943883277	-0.233333333	0.277575758	0.63126272
-0.369127517	-0.886956522	-0.692028286	-0.692028286	-0.606060606	-0.791003093	-0.905723906	0.005555556	0.569892473	0.420260782
-0.194630872	-0.647159304	-0.57271875	-0.57271875	-0.878787879	-0.671268228	-0.829405163	-0.022222222	0.860215054	-0.279839519
-0.731543624	-0.6	-0.738960629	-0.738960629	-0.515151515	-0.840494918	-0.919191919	-0.283333333	0.38172043	0.831494483
-0.785234899	-0.704347826	-0.84681268	-0.84681268	-0.545454545	-0.870967742	-0.961840629	0.194444444	0.467741935	0.755265797
-0.651006711	-0.565217391	-0.884219106	-0.884219106	-0.666666667	-0.892178524	-0.824443729	-0.316666667	0.543010753	0.985957874
-0.932885906	-0.747826087	-0.777266881	-0.777266881	-0.484848485	-0.678762704	-0.977553311	-0.45	0.451612903	1
-0.946308725	-0.713043478	-0.747883522	-0.747883522	-0.636363636	-0.605408749	-0.97979798	-0.361111111	0.327956989	1
-0.489932886	-0.686956522	-0.732087081	-0.732087081	-0.909090909	-0.534706142	-0.791245791	-0.561111111	0.720430108	-0.027081244
-0.852348993	-0.8	-0.79371817	-0.79371817	-0.878787879	-0.755192223	-0.892255892	-0.622222222	0.317204301	0.751253761
-0.194630872	-0.72173913	-0.841319495	-0.841319495	-0.666666667	-0.833848873	-0.921436588	0.138888889	0.356635769	0.430290873
-0.55704698	-0.617631478	-0.794811154	-0.794811154	-0.606060606	-0.689792311	-0.883277217	-0.938888889	0.532258065	0.452357071
-0.395973154	-0.347826087	-0.625507036	-0.625507036	-0.878787879	-0.778311975	-0.806958474	-0.05	0.419708256	0.653926866
-0.973154362	-0.260869565	-0.85547175	-0.85547175	-0.545454545	-0.865665046	-0.966329966	-0.494444444	0.041881402	-0.222687302
-0.946308725	-0.024183739	-0.852254043	-0.852254043	-0.393939394	-0.801608484	-0.881032548	-0.794444444	0.413978495	0.815446339
-0.852348993	-0.87826087	-0.927420229	-0.927420229	-0.96969697	-0.855519222	-0.881032548	-0.422222222	0.225806452	0.981945838
-0.261744966	-0.817391304	-0.825791589	-0.825791589	-0.848484848	-0.877295625	-0.912457912	0.666666667	0.758064516	0.466399198
-0.973154362	-0.817391304	-0.838982771	-0.838982771	-0.545454545	-0.811754308	-0.879096703	-0.572222222	0.333333333	1
-0.785234899	-0.72173913	-0.802692886	-0.802692886	-0.484848485	-0.882350862	-0.91694725	-0.511111111	0.435483871	0.895687061
-0.046979866	-0.713043478	-0.865638383	-0.865638383	-0.727272727	-0.73044631	-0.881032548	-0.272222222	0.381796153	0.802393095
0.261744966	-0.67826087	-0.836311557	-0.836311557	-0.727272727	-0.751232877	-0.87654321	0.5	0.303094841	0.235707121
-0.503355705	-0.608695652	-0.842026166	-0.842026166	-0.515151515	-0.870225365	-0.860830527	-0.088888889	0.489247312	0.801404213
-0.946308725	-0.733269304	-0.770398044	-0.770398044	-0.484848485	-0.663278833	-0.923681257	-0.672222222	0.333333333	0.78335005
-0.422818792	-0.686956522	-0.872601443	-0.872601443	-0.878787879	-0.887759611	-0.840628507	0.75	0.289758881	0.849548646
-0.369127517	-0.686956522	-0.821914323	-0.821914323	-0.848484848	-0.802492267	-0.555555556	-0.672222222	0.559139785	0.919759278
-0.973154362	-0.765217391	-0.841197006	-0.841197006	-0.515151515	-0.768731772	-0.95959596	0.944444444	0.322580645	0.965897693
-0.382550336	-0.633245217	-0.831572153	-0.831572153	-0.818181818	-0.762881131	-0.818181818	0.416666667	0.52688172	0.498495486
-0.932885906	-0.713043478	-0.84407551	-0.84407551	-0.484848485	-0.552381794	-0.914702581	-0.833333333	0.311827957	1
-0.32885906	-0.634782609	-0.759303317	-0.759303317	-0.878787879	-0.850640742	-0.81369248	0.511111111	0.940860215	0.109327984
-0.073825503	-0.574579826	-0.671836354	-0.671836354	-0.818181818	-0.657976138	-0.780022447	0.216666667	0.698924731	0.215646941
-0.959731544	-0.747682	-0.747487786	-0.747487786	-0.545454545	-0.717189571	-0.982042649	0.2	0.35483871	0.735205617
-0.986577181	-0.660869565	-0.83495475	-0.83495475	-0.666666667	-0.749889527	-0.955106622	-0.288888889	0.306451613	0.973921765
-0.973154362	-0.765217391	-0.838332635	-0.838332635	-0.636363636	-0.718532921	-0.904228153	-0.438888889	0.209677419	0.995987964
-0.879194631	-0.591304348	-0.875282079	-0.875282079	-0.575757576	-0.774281927	-0.93714927	-0.538888889	0.344086022	0.871614845
-0.946308725	-0.408695652	0.04783217	0.04783217	-0.303030303	-0.724259832	-0.977553311	0.316666667	-0.031532167	-0.282562598
-0.986577181	-0.869565217	-0.833385941	-0.833385941	-0.575757576	-0.854069819	-0.973063973	0.872222222	0.322580645	0.997993982
-0.838926174	-0.614172435	-0.923420474	-0.923420474	-0.696969697	-0.749005745	-0.966329966	-0.094444444	0.274193548	0.851554664
-0.691275168	-0.767715565	-0.821603388	-0.821603388	-0.878787879	-0.721184269	-0.894500561	-0.477777778	0.430107527	0.263791374
-0.208053691	-0.834782609	-0.86194014	-0.86194014	-0.848484848	-0.96719399	-0.912457912	-0.427777778	0.768817204	-0.055165496
-0.986577181	-0.782608696	-0.835425863	-0.835425863	-0.303030303	-0.715881573	-0.948372615	-0.638888889	0.317204301	0.995987964
-0.758389262	-0.72173913	-0.784281764	-0.784281764	-0.818181818	-0.853751657	-0.869809203	-0.616666667	0.231182796	0.953861585
-0.22147651	-0.232278609	-0.782887267	-0.782887267	-0.878787879	-0.697039328	-0.921436588	0.138888889	0.639784946	0.31995988
-0.973154362	-0.565217391	-0.869779472	-0.869779472	-0.03030303	-0.807794962	-0.87654321	-0.738888889	0.27980618	0.843530592
-0.959731544	-0.826375217	-0.909508487	-0.909508487	-0.575757576	-0.790543526	-0.97979798	0.022222222	0.489247312	0.765295888
-0.073825503	-0.973913043	-0.914276157	-0.914276157	-0.848484848	-0.859478568	-0.854096521	0.138888889	0.688172043	0.253761284
-0.771812081	-0.608695652	-0.852645068	-0.852645068	-0.454545455	-0.841944322	-0.911470056	-0.905555556	0.510752688	0.590772317
-0.986577181	-0.686956522	-0.872276374	-0.872276374	-0.696969697	-0.793972603	-0.95959596	0.266666667	0.274193548	0.995987964
-0.959731544	-0.104347826	-0.857756651	-0.857756651	-0.393939394	-0.653557225	-0.87654321	-0.35	0.344086022	0.779338014
-0.879194631	-0.765217391	-0.835237418	-0.835237418	-0.393939394	-0.859478568	-0.982042649	0.461111111	0.344086022	0.735205617
-0.986577181	-0.626086957	-0.681696763	-0.681696763	-0.575757576	-0.655784357	-0.97979798	-0.411111111	0.225115601	1
-0.919463087	-0.372035043	-0.805387656	-0.805387656	-0.666666667	-0.592152011	-0.977553311	0.216666667	0.365591398	0.779338014
-0.530201342	-0.434782609	-0.84531925	-0.84531925	-0.818181818	-0.913848873	-0.874298541	-0.2	0.629032258	0.354062187
-0.409395973	-0.860869565	-0.839703575	-0.839703575	-0.939393939	-0.836394167	-0.872053872	-0.027777778	0.76344086	0.061183551
-0.838926174	-0.860869565	-0.87047672	-0.87047672	-0.696969697	-0.804259832	-0.957351291	-0.3	0.344086022	0.889669007
-0.919463087	-0.674177304	-0.885575913	-0.885575913	-0.636363636	-0.850640742	-0.97979798	0.166666667	0.370967742	0.582748245
-0.422818792	-0.626086957	-0.359634039	-0.359634039	-0.878787879	-0.513177198	-0.824915825	0.566666667	-0.099996345	-0.38274464
-0.610738255	-0.713043478	-0.919232273	-0.919232273	-0.636363636	-0.877295625	-0.894500561	-0.55	0.29140124	0.889669007
-0.771812081	-0.730434783	-0.801976793	-0.801976793	-0.757575758	-0.784357048	-0.831649832	-0.138888889	0.596774194	0.382146439
-0.718120805	-0.650015478	-0.784145141	-0.784145141	-0.818181818	-0.649597879	-0.892255892	0.177777778	0.456989247	0.55667001
-0.865771812	-0.808695652	-0.887498057	-0.887498057	-0.757575758	-0.850216527	-0.892255892	-0.227777778	0.284946237	0.993981946
0.32885906	-0.573913043	0.638891375	0.638891375	-0.545454545	-0.357631463	-0.881032548	0.033333333	-0.074172137	-0.344956677
-0.825503356	-0.71491713	-0.926963248	-0.926963248	-0.696969697	-0.818324601	-0.914702581	-0.677777778	0.392473118	0.765295888
-0.436241611	-0.718087913	-0.817179631	-0.817179631	-0.787878788	-0.805961745	-0.970819304	0.516666667	0.521505376	0.398194584
-0.986577181	-0.843478261	-0.826140213	-0.826140213	-0.333333333	-0.526292532	-0.900971716	-0.227777778	0.252688172	1
-0.570469799	-0.92173913	-0.78252451	-0.78252451	-0.909090909	-0.859619973	-0.811447811	0.061111111	-0.057628682	-0.32443903
-0.275167785	-0.660869565	-0.850567456	-0.850567456	-0.757575758	-0.850640742	-0.878787879	0.327777778	0.302405051	0.875626881
-0.973154362	-0.650204174	-0.850949058	-0.850949058	-0.727272727	-0.803800265	-0.97979798	0.361111111	0.327956989	0.8555667
-0.838926174	-0.61337687	-0.665363252	-0.665363252	-0.303030303	-0.729562528	-0.925925926	-0.25	0.494623656	0.420260782
-0.771812081	-0.608695652	-0.756255212	-0.756255212	-0.272727273	-0.681838268	-0.919191919	-0.627777778	0.618631692	0.069665051
-0.651006711	-0.711746348	-0.875395147	-0.875395147	-0.757575758	-0.849004482	-0.943883277	0.316666667	0.440860215	0.604814443
-0.879194631	-0.713043478	-0.88009215	-0.88009215	-0.575757576	-0.889527176	-0.899276984	0.338888889	0.387096774	0.757271815
-0.275167785	-0.782608696	-0.804101516	-0.804101516	-0.727272727	-0.825293858	-0.719416386	-0.077777778	0.487715837	0.454180505
-0.946308725	-0.834782609	-0.659870067	-0.659870067	-0.439393939	-0.799098542	-0.946127946	-0.605555556	0.397849462	0.991975928
-0.986577181	-0.756521739	-0.895351521	-0.895351521	-0.454545455	-0.851984092	-0.890157252	-0.816666667	0.23655914	1
[truncated: 13,688 more rows]
